# Supplementary material for: Large-scale characterisation of the pregnancy vaginal microbiome and sialidase activity in a low-risk Chinese population
Source: NPJ Biofilms Microbiomes. 2021 Dec 20;7:89. doi: 10.1038/s41522-021-00261-0 (PMC8688454; doi:10.1038/s41522-021-00261-0)
Supplement: Supplementary file 2 — Supplementary Data 1 [file 41522_2021_261_MOESM2_ESM.csv]

Sample_ID	Biosample_Accession	DNA_Extraction_Kit	SampleType	SampleGestation	SampleTrimesters	Mode_of_Labour	Age	BirthGestation	DomSpecGroup	DomSpecGroup_Proportion	VMG	LactoDomDep	Group_PretermTerm	SialidaseActivity	LeukocyteGrades	Leukocyte	Chorioamnionitis	ShannonDiversity	ShannonDiversity.tmm	IPSCohort_ShannonDiversity	IPSCohort_SpeciesObserved
A1	SAMN18133839	Bioeasy	Vaginal swab	111	2nd	Natural_Birth	30	264	Lactobacillus_crispatus	98.09871432	VMG I	Dominant	Term	NA	NA	NA	Chorio-	0.132030559	0.75916246	NA	NA
A10	SAMN18133840	Bioeasy	Vaginal swab	113	2nd	NA	NA	NA	Other	26.80722892	NA	NA	NA	NA	NA	NA	NA	NA	NA	NA	NA
A11	SAMN18133841	Bioeasy	Vaginal swab	110	2nd	NA	NA	NA	Lactobacillus_iners	97.30496454	VMG III	Dominant	NA	NA	NA	NA	NA	0.147020343	0.766657352	NA	NA
A12	SAMN18133842	Bioeasy	Vaginal swab	131	2nd	NA	NA	NA	Lactobacillus_iners	97.35567218	VMG III	Dominant	NA	NA	NA	NA	NA	0.152427779	0.76936107	NA	NA
A13	SAMN18133843	Bioeasy	Vaginal swab	140	2nd	Natural_Birth	27	270	Lactobacillus_iners	98.24872661	VMG III	Dominant	Term	NA	NA	NA	Chorio-	0.112585838	0.7494401	NA	NA
A14	SAMN18133844	Bioeasy	Vaginal swab	107	2nd	Natural_Birth	22	276	Lactobacillus_crispatus	64.26799007	VMG I	Dominant	Term	NA	NA	NA	Chorio+	1.263846313	1.325070337	NA	NA
A15	SAMN18133845	Bioeasy	Vaginal swab	122	2nd	NA	NA	NA	Lactobacillus_crispatus	98.70981615	VMG I	Dominant	NA	NA	NA	NA	NA	0.085529571	0.735911966	NA	NA
A16	SAMN18133846	Bioeasy	Vaginal swab	124	2nd	C_Section	45	269	Lactobacillus_crispatus	98.35243908	VMG I	Dominant	Term	NA	NA	NA	Chorio-	0.102250772	0.744272566	NA	NA
A17	SAMN18133847	Bioeasy	Vaginal swab	93	2nd	NA	NA	NA	Lactobacillus_crispatus	98.436017	VMG I	Dominant	NA	NA	NA	NA	NA	0.100738276	0.743516318	NA	NA
A18	SAMN18133848	Bioeasy	Vaginal swab	105	2nd	Natural_Birth	23	284	Lactobacillus_iners	35.35446748	VMG III	Deplete	Term	NA	NA	NA	Chorio-	1.491420877	1.438857619	NA	NA
A19	SAMN18133849	Bioeasy	Vaginal swab	115	2nd	Natural_Birth	29	281	Lactobacillus_crispatus	95.35729387	VMG I	Dominant	Term	NA	NA	NA	Chorio+	0.275597225	0.830945793	NA	NA
A2	SAMN18133850	Bioeasy	Vaginal swab	117	2nd	NA	NA	NA	Lactobacillus_iners	50.61462152	VMG III	Dominant	NA	NA	NA	NA	NA	0.860217845	1.123256103	NA	NA
A20	SAMN18133851	Bioeasy	Vaginal swab	127	2nd	NA	NA	NA	Lactobacillus_crispatus	99.22002017	VMG I	Dominant	NA	NA	NA	NA	NA	0.059929327	0.723111844	NA	NA
A21	SAMN18133852	Bioeasy	Vaginal swab	135	2nd	Natural_Birth	37	270	Gardnerella_spp.	94.48893974	VMG IV-A	Deplete	Term	NA	NA	NA	Chorio-	0.310319623	0.848306992	NA	NA
A22	SAMN18133853	Bioeasy	Vaginal swab	112	2nd	NA	34	NA	Lactobacillus_crispatus	98.09761509	VMG I	Dominant	NA	NA	NA	NA	NA	0.129412292	0.757853327	NA	NA
A23	SAMN18133854	Bioeasy	Vaginal swab	147	2nd	C_Section	29	280	Lactobacillus_iners	98.22550424	VMG III	Dominant	Term	NA	NA	NA	Chorio+	0.118563191	0.752428776	NA	NA
A24	SAMN18133855	Bioeasy	Vaginal swab	119	2nd	Natural_Birth	29	277	Gardnerella_spp.	48.12059959	VMG IV-A	Deplete	Term	NA	NA	NA	Chorio-	0.960737804	1.173516083	NA	NA
A25	SAMN18133856	Bioeasy	Vaginal swab	105	2nd	NA	NA	NA	Lactobacillus_iners	95.34566216	VMG III	Dominant	NA	NA	NA	NA	NA	0.264094729	0.825194545	NA	NA
A26	SAMN18133857	Bioeasy	Vaginal swab	109	2nd	NA	NA	NA	Lactobacillus_crispatus	94.31539629	VMG I	Dominant	NA	NA	NA	NA	NA	0.294183465	0.840238913	NA	NA
A27	SAMN18133858	Bioeasy	Vaginal swab	119	2nd	NA	NA	NA	Lactobacillus_crispatus	90.77608142	VMG I	Dominant	NA	NA	NA	NA	NA	0.350725504	0.868509933	NA	NA
A28	SAMN18133859	Bioeasy	Vaginal swab	117	2nd	Natural_Birth	28	287	Lactobacillus_iners	98.28030473	VMG III	Dominant	Term	NA	NA	NA	Chorio+	0.114661077	0.750477719	NA	NA
A29	SAMN18133860	Bioeasy	Vaginal swab	108	2nd	NA	NA	NA	NA	NA	NA	NA	NA	NA	NA	NA	NA	NA	NA	NA	NA
A3	SAMN18133861	Bioeasy	Vaginal swab	119	2nd	C_Section	36	274	Lactobacillus_crispatus	95.35621168	VMG I	Dominant	Term	NA	NA	NA	Chorio-	0.262481237	0.824387799	NA	NA
A30	SAMN18133862	Bioeasy	Vaginal swab	134	2nd	NA	NA	NA	Gardnerella_spp.	62.78058907	VMG IV-A	Deplete	NA	NA	NA	NA	NA	1.246389795	1.316342078	NA	NA
A31	SAMN18133863	Bioeasy	Vaginal swab	117	2nd	NA	NA	NA	Lactobacillus_iners	95.50164574	VMG III	Dominant	NA	NA	NA	NA	NA	0.248336056	0.817315208	NA	NA
A32	SAMN18133864	Bioeasy	Vaginal swab	117	2nd	NA	NA	NA	Lactobacillus_iners	62.61607429	VMG III	Deplete	NA	NA	NA	NA	NA	0.996092074	1.191193218	NA	NA
A33	SAMN18133865	Bioeasy	Vaginal swab	111	2nd	Natural_Birth	28	282	Lactobacillus_crispatus	94.73170051	VMG I	Dominant	Term	NA	NA	NA	Chorio-	0.269059709	0.827677035	NA	NA
A34	SAMN18133866	Bioeasy	Vaginal swab	107	2nd	NA	NA	NA	Lactobacillus_crispatus	54.2994436	VMG I	Dominant	NA	NA	NA	NA	NA	0.90717177	1.146733066	NA	NA
A35	SAMN18133867	Bioeasy	Vaginal swab	146	2nd	C_Section	39	271	Lactobacillus_iners	59.43932828	VMG III	Deplete	Term	NA	NA	NA	Chorio-	1.328136918	1.357215639	NA	NA
A36	SAMN18133868	Bioeasy	Vaginal swab	108	2nd	NA	NA	NA	Lactobacillus_crispatus	97.88175359	VMG I	Dominant	NA	NA	NA	NA	NA	0.130282915	0.758288638	NA	NA
A37	SAMN18133869	Bioeasy	Vaginal swab	105	2nd	C_Section	33	259	Lactobacillus_crispatus	98.1435997	VMG I	Dominant	Term	NA	NA	NA	Chorio+	0.116719523	0.751506942	NA	NA
A38	SAMN18133870	Bioeasy	Vaginal swab	110	2nd	NA	NA	NA	Lactobacillus_crispatus	98.11268387	VMG I	Dominant	NA	NA	NA	NA	NA	0.106929733	0.746612047	NA	NA
A39	SAMN18133871	Bioeasy	Vaginal swab	108	2nd	Natural_Birth	27	288	Lactobacillus_crispatus	94.40837696	VMG I	Dominant	Term	NA	NA	NA	Chorio+	0.291587137	0.838940749	NA	NA
A4	SAMN18133872	Bioeasy	Vaginal swab	114	2nd	NA	NA	NA	Lactobacillus_iners	95.5754858	VMG III	Dominant	NA	NA	NA	NA	NA	0.258300718	0.82229754	NA	NA
A40	SAMN18133873	Bioeasy	Vaginal swab	113	2nd	NA	NA	NA	Lactobacillus_crispatus	98.44720497	VMG I	Dominant	NA	NA	NA	NA	NA	0.102260598	0.744277479	NA	NA
A41	SAMN18133874	Bioeasy	Vaginal swab	114	2nd	NA	NA	NA	Lactobacillus_crispatus	98.74313658	VMG I	Dominant	NA	NA	NA	NA	NA	0.087364581	0.736829471	NA	NA
A42	SAMN18133875	Bioeasy	Vaginal swab	106	2nd	NA	NA	NA	Lactobacillus_crispatus	99.01125486	VMG I	Dominant	NA	NA	NA	NA	NA	0.072772394	0.729533377	NA	NA
A43	SAMN18133876	Bioeasy	Vaginal swab	112	2nd	NA	NA	NA	NA	NA	NA	NA	NA	NA	NA	NA	NA	NA	NA	NA	NA
A44	SAMN18133877	Bioeasy	Vaginal swab	123	2nd	NA	NA	NA	NA	NA	NA	NA	NA	NA	NA	NA	NA	NA	NA	NA	NA
A45	SAMN18133878	Bioeasy	Vaginal swab	92	2nd	Natural_Birth	34	278	Lactobacillus_jensenii	61.93674031	VMG V	Dominant	Term	NA	NA	NA	Chorio+	0.80373318	1.09501377	NA	NA
A46	SAMN18133879	Bioeasy	Vaginal swab	107	2nd	NA	NA	NA	Gardnerella_spp.	30.57773834	VMG IV-A	Deplete	NA	NA	NA	NA	NA	1.528280804	1.457287583	NA	NA
A47	SAMN18133880	Bioeasy	Vaginal swab	140	2nd	Natural_Birth	26	281	Lactobacillus_crispatus	97.92747907	VMG I	Dominant	Term	NA	NA	NA	Chorio+	0.12456115	0.755427755	NA	NA
A48	SAMN18133881	Bioeasy	Vaginal swab	112	2nd	Miscarriage	26	234	Lactobacillus_jensenii	94.22195312	VMG V	Dominant	Preterm	NA	NA	NA	NA	0.296243298	0.841268829	NA	NA
A49	SAMN18133882	Bioeasy	Vaginal swab	101	2nd	NA	NA	NA	Lactobacillus_iners	98.14276124	VMG III	Dominant	NA	NA	NA	NA	NA	0.130551784	0.758423073	NA	NA
A5	SAMN18133883	Bioeasy	Vaginal swab	133	2nd	C_Section	35	276	Lactobacillus_iners	96.96868754	VMG III	Dominant	Term	NA	NA	NA	Chorio-	0.204275161	0.795284761	NA	NA
A50	SAMN18133884	Bioeasy	Vaginal swab	131	2nd	NA	NA	NA	Lactobacillus_crispatus	98.8080675	VMG I	Dominant	NA	NA	NA	NA	NA	0.083141351	0.734717856	NA	NA
A51	SAMN18133885	Bioeasy	Vaginal swab	109	2nd	NA	NA	NA	Lactobacillus_gasseri	65.13679972	VMG II	Deplete	NA	NA	NA	NA	NA	0.936573559	1.16143396	NA	NA
A52	SAMN18133886	Bioeasy	Vaginal swab	111	2nd	Natural_Birth	31	276	Lactobacillus_iners	98.32972144	VMG III	Dominant	Term	NA	NA	NA	Chorio-	0.112942551	0.749618456	NA	NA
A53	SAMN18133887	Bioeasy	Vaginal swab	119	2nd	C_Section	36	279	Lactobacillus_iners	67.09964109	VMG III	Dominant	Term	NA	NA	NA	Chorio+	1.031673936	1.208984149	NA	NA
A54	SAMN18133888	Bioeasy	Vaginal swab	113	2nd	Natural_Birth	27	282	Lactobacillus_iners	94.23099798	VMG III	Dominant	Term	NA	NA	NA	Chorio-	0.33760191	0.861948135	NA	NA
A55	SAMN18133889	Bioeasy	Vaginal swab	115	2nd	NA	NA	NA	Lactobacillus_jensenii	60.69484055	VMG V	Deplete	NA	NA	NA	NA	NA	0.794162518	1.090228439	NA	NA
A56	SAMN18133890	Bioeasy	Vaginal swab	110	2nd	C_Section	32	274	Lactobacillus_iners	97.87303134	VMG III	Dominant	Term	NA	NA	NA	Chorio-	0.124887351	0.755590856	NA	NA
A57	SAMN18133891	Bioeasy	Vaginal swab	127	2nd	NA	NA	NA	NA	NA	NA	NA	NA	NA	NA	NA	NA	NA	NA	NA	NA
A58	SAMN18133892	Bioeasy	Vaginal swab	217	3rd	NA	NA	NA	Lactobacillus_iners	97.36908359	VMG III	NA	NA	NA	NA	NA	Chorio-	NA	NA	NA	NA
A59	SAMN18133893	Bioeasy	Vaginal swab	115	2nd	NA	NA	NA	NA	NA	NA	NA	NA	NA	NA	NA	NA	NA	NA	NA	NA
A6	SAMN18133894	Bioeasy	Vaginal swab	132	2nd	NA	NA	NA	NA	NA	NA	NA	NA	NA	NA	NA	NA	NA	NA	NA	NA
A60	SAMN18133895	Bioeasy	Vaginal swab	105	2nd	NA	NA	NA	NA	NA	NA	NA	NA	NA	NA	NA	NA	NA	NA	NA	NA
A61	SAMN18133896	Bioeasy	Vaginal swab	133	2nd	Natural_Birth	32	264	Lactobacillus_crispatus	70.11616376	VMG I	Deplete	Term	NA	NA	NA	Chorio-	0.740196959	1.06324566	NA	NA
A62	SAMN18133897	Bioeasy	Vaginal swab	122	2nd	C_Section	35	273	Gardnerella_spp.	53.63005051	VMG IV-A	Deplete	Term	Low	I	Low	Chorio+	1.250135944	1.318215152	1.250135944	14
A63	SAMN18133898	Bioeasy	Vaginal swab	121	2nd	NA	NA	NA	NA	NA	NA	NA	NA	NA	NA	NA	NA	NA	NA	NA	NA
A64	SAMN18133899	Bioeasy	Vaginal swab	136	2nd	NA	NA	NA	Lactobacillus_iners	51.21163166	VMG III	Deplete	NA	NA	NA	NA	NA	1.377985728	1.382140044	NA	NA
A65	SAMN18133900	Bioeasy	Vaginal swab	112	2nd	NA	NA	NA	Lactobacillus_iners	70.332605	VMG III	Dominant	NA	NA	NA	NA	NA	0.771934986	1.079114674	NA	NA
A66	SAMN18133901	Bioeasy	Vaginal swab	105	2nd	NA	NA	NA	Gardnerella_spp.	41.78409509	VMG IV-A	Deplete	NA	NA	NA	NA	NA	1.502468214	1.444381288	NA	NA
A67	SAMN18133902	Bioeasy	Vaginal swab	119	2nd	Natural_Birth	33	287	Gardnerella_spp.	79.36739659	VMG IV-A	Deplete	Term	NA	NA	NA	Chorio-	0.819188621	1.102741491	NA	NA
A68	SAMN18133903	Bioeasy	Vaginal swab	104	2nd	NA	35	282	Other	25.72849054	NA	NA	Term	NA	NA	NA	Chorio+	NA	NA	NA	NA
A69	SAMN18133904	Bioeasy	Vaginal swab	112	2nd	Natural_Birth	33	268	Lactobacillus_jensenii	98.305553	VMG V	Dominant	Term	NA	NA	NA	Chorio-	0.117129914	0.751712138	NA	NA
A7	SAMN18133905	Bioeasy	Vaginal swab	108	2nd	C_Section	25	269	Gardnerella_spp.	40.52089215	VMG IV-A	Deplete	Term	NA	NA	NA	NA	1.812211466	1.599252914	NA	NA
A70	SAMN18133906	Bioeasy	Vaginal swab	119	2nd	Natural_Birth	26	252	Lactobacillus_crispatus	92.10220674	VMG I	Dominant	Preterm	NA	NA	NA	Chorio+	0.429391346	0.907842854	NA	NA
A71	SAMN18133907	Bioeasy	Vaginal swab	147	2nd	NA	NA	NA	Lactobacillus_crispatus	98.27945426	VMG I	Dominant	NA	NA	NA	NA	NA	0.123996342	0.755145352	NA	NA
A72	SAMN18133908	Bioeasy	Vaginal swab	120	2nd	Natural_Birth	33	269	Lactobacillus_iners	50.11434967	VMG III	Dominant	Term	NA	NA	NA	Chorio-	0.862529649	1.124412005	NA	NA
A73	SAMN18133909	Bioeasy	Vaginal swab	113	2nd	Natural_Birth	31	272	Lactobacillus_iners	97.84097352	VMG III	Dominant	Term	NA	NA	NA	Chorio-	0.147604886	0.766949624	NA	NA
A74	SAMN18133910	Bioeasy	Vaginal swab	118	2nd	C_Section	26	275	Lactobacillus_iners	70.68607839	VMG III	Deplete	Term	NA	NA	NA	Chorio-	1.102676839	1.2444856	NA	NA
A75	SAMN18133911	Bioeasy	Vaginal swab	142	2nd	C_Section	37	274	Lactobacillus_crispatus	98.96663596	VMG I	Dominant	Term	NA	NA	NA	Chorio-	0.074805451	0.730549906	NA	NA
A76	SAMN18133912	Bioeasy	Vaginal swab	119	2nd	NA	NA	NA	Lactobacillus_iners	56.24750817	VMG III	Dominant	NA	NA	NA	NA	NA	0.780923728	1.083609044	NA	NA
A77	SAMN18133913	Bioeasy	Vaginal swab	105	2nd	C_Section	40	273	Lactobacillus_gasseri	54.19639618	VMG II	Dominant	Term	NA	NA	NA	Chorio-	0.786153808	1.086224084	NA	NA
A78	SAMN18133914	Bioeasy	Vaginal swab	231	3rd	NA	NA	NA	Lactobacillus_spp.	97.24239978	VMG VI	NA	NA	NA	NA	NA	NA	NA	NA	NA	NA
A79	SAMN18133915	Bioeasy	Vaginal swab	107	2nd	Natural_Birth	24	289	Lactobacillus_crispatus	98.6542861	VMG I	Dominant	Term	NA	NA	NA	Chorio-	0.097717443	0.742005902	NA	NA
A8	SAMN18133916	Bioeasy	Vaginal swab	106	2nd	NA	NA	NA	NA	NA	NA	NA	NA	NA	NA	NA	NA	NA	NA	NA	NA
A80	SAMN18133917	Bioeasy	Vaginal swab	110	2nd	Natural_Birth	31	259	Lactobacillus_crispatus	98.64902702	VMG I	Dominant	Term	NA	NA	NA	Chorio-	0.095890101	0.741092231	NA	NA
A9	SAMN18133918	Bioeasy	Vaginal swab	113	2nd	NA	NA	NA	NA	NA	NA	NA	NA	NA	NA	NA	NA	NA	NA	NA	NA
B1	SAMN18133919	Bioeasy	Vaginal swab	119	2nd	C_Section	34	275	Lactobacillus_crispatus	98.5818012	VMG I	Dominant	Term	NA	NA	NA	Chorio-	0.10271266	0.74450351	NA	NA
B10	SAMN18133920	Bioeasy	Vaginal swab	115	2nd	NA	NA	NA	Gardnerella_spp.	49.98941799	VMG IV-A	Deplete	NA	NA	NA	NA	NA	1.186481023	1.286387692	NA	NA
B13	SAMN18133921	Bioeasy	Vaginal swab	115	2nd	C_Section	34	272	Lactobacillus_crispatus	98.79275654	VMG I	Dominant	Term	NA	NA	NA	Chorio-	0.080099867	0.733197114	NA	NA
B14	SAMN18133922	Bioeasy	Vaginal swab	171	2nd	NA	NA	NA	Gardnerella_spp.	72.91629324	VMG IV-A	Deplete	NA	NA	NA	NA	NA	1.027248508	1.206771435	NA	NA
B15	SAMN18133923	Bioeasy	Vaginal swab	112	2nd	Natural_Birth	33	281	Lactobacillus_crispatus	97.21339653	VMG I	Dominant	Term	Low	III	High	Chorio-	0.170360886	0.778327623	0.170360886	8
B16	SAMN18133924	Bioeasy	Vaginal swab	109	2nd	C_Section	24	275	Lactobacillus_crispatus	98.39992049	VMG I	Dominant	Term	NA	NA	NA	Chorio+	0.117760185	0.752027273	NA	NA
B17	SAMN18133925	Bioeasy	Vaginal swab	108	2nd	NA	NA	NA	Lactobacillus_crispatus	57.27374398	VMG I	Dominant	NA	NA	NA	NA	NA	1.073542473	1.229918417	NA	NA
B18	SAMN18133926	Bioeasy	Vaginal swab	127	2nd	Natural_Birth	34	265	Lactobacillus_jensenii	96.74308588	VMG V	Dominant	Term	NA	NA	NA	Chorio-	0.216016925	0.801155643	NA	NA
B19	SAMN18133927	Bioeasy	Vaginal swab	107	2nd	C_Section	29	284	Lactobacillus_crispatus	98.62706913	VMG I	Dominant	Term	NA	NA	NA	Chorio-	0.093847331	0.740070846	NA	NA
B2	SAMN18133928	Bioeasy	Vaginal swab	105	2nd	C_Section	39	271	Lactobacillus_iners	97.95037756	VMG III	Dominant	Term	NA	NA	NA	Chorio-	0.124594908	0.755444634	NA	NA
B20	SAMN18133929	Bioeasy	Vaginal swab	103	2nd	NA	NA	NA	Lactobacillus_gasseri	95.78846154	VMG II	Dominant	NA	NA	NA	NA	NA	0.232673282	0.809483822	NA	NA
B21	SAMN18133930	Bioeasy	Vaginal swab	92	2nd	Natural_Birth	34	278	Lactobacillus_iners	50.81345214	VMG III	Dominant	Term	NA	NA	NA	Chorio+	0.86036544	1.123329901	NA	NA
B22	SAMN18133931	Bioeasy	Vaginal swab	128	2nd	Natural_Birth	20	287	Lactobacillus_crispatus	73.40890381	VMG I	Dominant	Term	NA	NA	NA	Chorio-	0.684892529	1.035593445	NA	NA
B23	SAMN18133932	Bioeasy	Vaginal swab	141	2nd	Natural_Birth	25	277	Lactobacillus_iners	97.13336948	VMG III	Dominant	Term	NA	NA	NA	Chorio-	0.173377192	0.779835776	NA	NA
B24	SAMN18133933	Bioeasy	Vaginal swab	116	2nd	NA	NA	NA	Lactobacillus_iners	95.47838859	VMG III	Dominant	NA	NA	NA	NA	NA	0.251738689	0.819016525	NA	NA
B25	SAMN18133934	Bioeasy	Vaginal swab	114	2nd	NA	NA	NA	NA	NA	NA	NA	NA	NA	NA	NA	NA	NA	NA	NA	NA
B26	SAMN18133935	Bioeasy	Vaginal swab	105	2nd	Natural_Birth	29	267	Lactobacillus_crispatus	88.52209485	VMG I	Dominant	Term	NA	NA	NA	Chorio-	0.499417866	0.942856113	NA	NA
B27	SAMN18133936	Bioeasy	Vaginal swab	107	2nd	C_Section	30	270	Bifidobacterium_spp.	85.28204126	VMG VII	Deplete	Term	NA	NA	NA	Chorio-	0.607901849	0.997098105	NA	NA
B28	SAMN18133937	Bioeasy	Vaginal swab	105	2nd	Natural_Birth	27	287	Lactobacillus_crispatus	98.64102678	VMG I	Dominant	Term	NA	NA	NA	Chorio+	0.091848154	0.739071257	NA	NA
B29	SAMN18133938	Bioeasy	Vaginal swab	105	2nd	NA	NA	NA	Lactobacillus_crispatus	94.70554105	VMG I	Dominant	NA	NA	NA	NA	NA	0.319901938	0.853098149	NA	NA
B3	SAMN18133939	Bioeasy	Vaginal swab	114	2nd	C_Section	25	276	Lactobacillus_iners	95.65269318	VMG III	Dominant	Term	NA	NA	NA	Chorio+	0.256653174	0.821473768	NA	NA
B30	SAMN18133940	Bioeasy	Vaginal swab	111	2nd	Natural_Birth	26	282	Lactobacillus_crispatus	82.57079335	VMG I	Dominant	Term	NA	NA	NA	Chorio-	0.532060951	0.959177656	NA	NA
B31	SAMN18133941	Bioeasy	Vaginal swab	110	2nd	Natural_Birth	38	273	Lactobacillus_crispatus	98.16454048	VMG I	Dominant	Term	NA	NA	NA	Chorio-	0.124889703	0.755592032	NA	NA
B32	SAMN18133942	Bioeasy	Vaginal swab	110	2nd	C_Section	32	274	Lactobacillus_iners	99.1389175	VMG III	Dominant	Term	NA	NA	NA	Chorio-	0.056487323	0.721390842	NA	NA
B33	SAMN18133943	Bioeasy	Vaginal swab	100	2nd	Natural_Birth	36	283	Lactobacillus_crispatus	86.2508995	VMG I	Dominant	Term	Low	IV	High	Chorio-	0.517346222	0.951820292	0.517346222	11
B34	SAMN18133944	Bioeasy	Vaginal swab	105	2nd	Natural_Birth	36	277	Lactobacillus_crispatus	97.15924864	VMG I	Dominant	Term	NA	NA	NA	Chorio-	0.197199352	0.791746857	NA	NA
B35	SAMN18133945	Bioeasy	Vaginal swab	126	2nd	NA	NA	NA	Lactobacillus_iners	96.8133912	VMG III	Dominant	NA	NA	NA	NA	NA	0.199531379	0.79291287	NA	NA
B36	SAMN18133946	Bioeasy	Vaginal swab	107	2nd	NA	NA	NA	Lactobacillus_iners	97.11240976	VMG III	Dominant	NA	NA	NA	NA	NA	0.169233915	0.777764138	NA	NA
B37	SAMN18133947	Bioeasy	Vaginal swab	104	2nd	NA	NA	NA	NA	NA	NA	NA	NA	NA	NA	NA	NA	NA	NA	NA	NA
B38	SAMN18133948	Bioeasy	Vaginal swab	103	2nd	Natural_Birth	30	288	Lactobacillus_crispatus	96.51959806	VMG I	Dominant	Term	Low	I	Low	Chorio+	0.174252499	0.78027343	0.174252499	4
B39	SAMN18133949	Bioeasy	Vaginal swab	133	2nd	Natural_Birth	29	273	Lactobacillus_crispatus	84.34471959	VMG I	Dominant	Term	NA	NA	NA	Chorio-	0.590411542	0.988352952	NA	NA
B4	SAMN18133950	Bioeasy	Vaginal swab	134	2nd	NA	NA	NA	Gardnerella_spp.	79.29662968	VMG IV-A	Deplete	NA	NA	NA	NA	NA	0.77294488	1.079619621	NA	NA
B40	SAMN18133951	Bioeasy	Vaginal swab	118	2nd	NA	NA	NA	Lactobacillus_iners	96.40791067	VMG III	Dominant	NA	NA	NA	NA	NA	0.202912402	0.794603381	NA	NA
B41	SAMN18133952	Bioeasy	Vaginal swab	112	2nd	NA	NA	NA	Gardnerella_spp.	63.67235079	VMG IV-A	Deplete	NA	NA	NA	NA	NA	1.254108789	1.320201575	NA	NA
B42	SAMN18133953	Bioeasy	Vaginal swab	133	2nd	Natural_Birth	27	278	Gardnerella_spp.	56.00228115	VMG IV-A	Deplete	Term	NA	NA	NA	Chorio-	1.486491372	1.436392867	NA	NA
B43	SAMN18133954	Bioeasy	Vaginal swab	112	2nd	NA	NA	NA	Lactobacillus_crispatus	96.06324111	VMG I	Dominant	NA	NA	NA	NA	NA	0.216492506	0.801393434	NA	NA
B44	SAMN18133955	Bioeasy	Vaginal swab	145	2nd	Natural_Birth	21	285	Lactobacillus_iners	97.55449716	VMG III	Dominant	Term	NA	NA	NA	Chorio-	0.165006642	0.775650502	NA	NA
B45	SAMN18133956	Bioeasy	Vaginal swab	105	2nd	NA	NA	NA	Lactobacillus_crispatus	96.9966456	VMG I	Dominant	NA	NA	NA	NA	NA	0.169466505	0.777880433	NA	NA
B46	SAMN18133957	Bioeasy	Vaginal swab	110	2nd	NA	NA	NA	Lactobacillus_iners	95.60959135	VMG III	Dominant	NA	NA	NA	NA	NA	0.252673536	0.819483949	NA	NA
B47	SAMN18133958	Bioeasy	Vaginal swab	115	2nd	NA	NA	NA	Lactobacillus_jensenii	59.60211936	VMG V	Deplete	NA	NA	NA	NA	NA	0.830662208	1.108478285	NA	NA
B48	SAMN18133959	Bioeasy	Vaginal swab	115	2nd	Natural_Birth	25	252	Lactobacillus_crispatus	97.71885132	VMG I	Dominant	Preterm	NA	NA	NA	Chorio-	0.145065597	0.765679979	NA	NA
B49	SAMN18133960	Bioeasy	Vaginal swab	135	2nd	C_Section	35	279	Lactobacillus_crispatus	98.82794891	VMG I	Dominant	Term	NA	NA	NA	Chorio-	0.08569226	0.735993311	NA	NA
B5	SAMN18133961	Bioeasy	Vaginal swab	108	2nd	Natural_Birth	26	267	Lactobacillus_crispatus	92.85058376	VMG I	Dominant	Term	NA	NA	NA	Chorio-	0.312656026	0.849475194	NA	NA
B50	SAMN18133962	Bioeasy	Vaginal swab	108	2nd	Natural_Birth	22	271	Lactobacillus_crispatus	96.74473166	VMG I	Dominant	Term	NA	NA	NA	Chorio-	0.209592991	0.797943676	NA	NA
B51	SAMN18133963	Bioeasy	Vaginal swab	133	2nd	NA	NA	NA	Lactobacillus_crispatus	98.88801469	VMG I	Dominant	NA	NA	NA	NA	NA	0.078393667	0.732344014	NA	NA
B52	SAMN18133964	Bioeasy	Vaginal swab	129	2nd	NA	NA	NA	Lactobacillus_crispatus	58.88455894	VMG I	Dominant	NA	NA	NA	NA	NA	1.099826216	1.243060288	NA	NA
B53	SAMN18133965	Bioeasy	Vaginal swab	119	2nd	NA	26	266	NA	NA	NA	NA	Term	NA	NA	NA	Chorio-	NA	NA	NA	NA
B54	SAMN18133966	Bioeasy	Vaginal swab	128	2nd	NA	NA	NA	Lactobacillus_iners	50.48847455	VMG III	Dominant	NA	NA	NA	NA	NA	0.848250651	1.117272506	NA	NA
B55	SAMN18133967	Bioeasy	Vaginal swab	140	2nd	NA	NA	NA	Lactobacillus_iners	63.73908577	VMG III	Dominant	NA	NA	NA	NA	NA	0.892577277	1.139435819	NA	NA
B56	SAMN18133968	Bioeasy	Vaginal swab	99	2nd	Natural_Birth	26	275	Gardnerella_spp.	79.31731985	VMG IV-A	Deplete	Term	NA	NA	NA	Chorio-	0.936435398	1.161364879	NA	NA
B57	SAMN18133969	Bioeasy	Vaginal swab	118	2nd	Natural_Birth	35	281	Lactobacillus_crispatus	94.19615146	VMG I	Dominant	Term	NA	NA	NA	Chorio-	0.247062409	0.816678385	NA	NA
B58	SAMN18133970	Bioeasy	Vaginal swab	110	2nd	NA	NA	NA	Streptococcus_anginosus	94.93848478	VMG IV-B	Deplete	NA	NA	NA	NA	NA	0.300592971	0.843443666	NA	NA
B59	SAMN18133971	Bioeasy	Vaginal swab	140	2nd	NA	NA	NA	Lactobacillus_crispatus	97.44676228	VMG I	Dominant	NA	NA	NA	NA	NA	0.165845507	0.776069934	NA	NA
B6	SAMN18133972	Bioeasy	Vaginal swab	121	2nd	Natural_Birth	26	276	Lactobacillus_crispatus	97.73002581	VMG I	Dominant	Term	NA	NA	NA	Chorio-	0.146463428	0.766378895	NA	NA
B60	SAMN18133973	Bioeasy	Vaginal swab	154	2nd	NA	NA	NA	NA	NA	NA	NA	NA	NA	NA	NA	NA	NA	NA	NA	NA
B61	SAMN18133974	Bioeasy	Vaginal swab	105	2nd	Natural_Birth	25	276	Lactobacillus_crispatus	99.08896034	VMG I	Dominant	Term	NA	NA	NA	Chorio+	0.06599633	0.726145345	NA	NA
B62	SAMN18133975	Bioeasy	Vaginal swab	106	2nd	NA	NA	NA	Lactobacillus_crispatus	97.79571132	VMG I	Dominant	NA	NA	NA	NA	NA	0.144876427	0.765585394	NA	NA
B63	SAMN18133976	Bioeasy	Vaginal swab	115	2nd	NA	NA	NA	Gardnerella_spp.	68.64762206	VMG IV-A	Deplete	NA	NA	NA	NA	NA	0.859479827	1.122887094	NA	NA
B64	SAMN18133977	Bioeasy	Vaginal swab	111	2nd	NA	NA	NA	Lactobacillus_iners	96.73441028	VMG III	Dominant	NA	NA	NA	NA	NA	0.192153618	0.78922399	NA	NA
B65	SAMN18133978	Bioeasy	Vaginal swab	112	2nd	Natural_Birth	22	276	Lactobacillus_iners	94.12458243	VMG III	Dominant	Term	NA	NA	NA	NA	0.31488535	0.850589856	NA	NA
B66	SAMN18133979	Bioeasy	Vaginal swab	107	2nd	Natural_Birth	26	287	Lactobacillus_crispatus	93.46454706	VMG I	Dominant	Term	NA	NA	NA	Chorio-	0.386103551	0.886198956	NA	NA
B67	SAMN18133980	Bioeasy	Vaginal swab	110	2nd	Natural_Birth	36	266	Lactobacillus_crispatus	98.98657208	VMG I	Dominant	Term	NA	NA	NA	Chorio-	0.067202191	0.726748276	NA	NA
B68	SAMN18133981	Bioeasy	Vaginal swab	112	2nd	Natural_Birth	26	283	Lactobacillus_crispatus	98.5611955	VMG I	Dominant	Term	NA	NA	NA	Chorio+	0.10451809	0.745406226	NA	NA
B69	SAMN18133982	Bioeasy	Vaginal swab	98	2nd	NA	NA	NA	Lactobacillus_iners	70.0577399	VMG III	Deplete	NA	NA	NA	NA	NA	1.046642682	1.216468522	NA	NA
B7	SAMN18133983	Bioeasy	Vaginal swab	109	2nd	NA	NA	NA	NA	NA	NA	NA	NA	NA	NA	NA	NA	NA	NA	NA	NA
B70	SAMN18133984	Bioeasy	Vaginal swab	106	2nd	NA	NA	NA	Bifidobacterium_spp.	94.39749609	VMG VII	Deplete	NA	NA	NA	NA	NA	0.350224804	0.868259583	NA	NA
B71	SAMN18133985	Bioeasy	Vaginal swab	123	2nd	Natural_Birth	31	268	Lactobacillus_crispatus	98.92352739	VMG I	Dominant	Term	NA	NA	NA	Chorio-	0.077275809	0.731785085	NA	NA
B72	SAMN18133986	Bioeasy	Vaginal swab	107	2nd	Natural_Birth	29	274	Lactobacillus_crispatus	96.6850195	VMG I	Dominant	Term	NA	NA	NA	Chorio+	0.192497698	0.789396029	NA	NA
B73	SAMN18133987	Bioeasy	Vaginal swab	110	2nd	Natural_Birth	31	264	Lactobacillus_iners	96.61062663	VMG III	Dominant	Term	NA	NA	NA	Chorio-	0.212703408	0.799498885	NA	NA
B74	SAMN18133988	Bioeasy	Vaginal swab	108	2nd	Natural_Birth	30	282	Lactobacillus_iners	98.96088473	VMG III	Dominant	Term	NA	NA	NA	Chorio-	0.074975577	0.730634969	NA	NA
B75	SAMN18133989	Bioeasy	Vaginal swab	133	2nd	NA	NA	NA	Lactobacillus_crispatus	93.3773216	VMG I	Dominant	NA	NA	NA	NA	NA	0.306887807	0.846591084	NA	NA
B76	SAMN18133990	Bioeasy	Vaginal swab	105	2nd	NA	NA	NA	Lactobacillus_crispatus	94.60884537	VMG I	Dominant	NA	NA	NA	NA	NA	0.291781103	0.839037732	NA	NA
B77	SAMN18133991	Bioeasy	Vaginal swab	112	2nd	NA	NA	NA	NA	NA	NA	NA	NA	NA	NA	NA	NA	NA	NA	NA	NA
B78	SAMN18133992	Bioeasy	Vaginal swab	105	2nd	NA	NA	NA	Lactobacillus_iners	98.8282961	VMG III	Dominant	NA	NA	NA	NA	NA	0.08067214	0.73348325	NA	NA
B79	SAMN18133993	Bioeasy	Vaginal swab	109	2nd	NA	NA	NA	Lactobacillus_iners	97.67685224	VMG III	Dominant	NA	NA	NA	NA	NA	0.156601251	0.771447806	NA	NA
B8	SAMN18133994	BioTeke	Vaginal swab	126	2nd	NA	NA	NA	Lactobacillus_iners	96.74200176	VMG III	Dominant	NA	NA	NA	NA	NA	0.201173028	0.793733695	NA	NA
B80	SAMN18133995	Bioeasy	Vaginal swab	112	2nd	C_Section	33	279	Bifidobacterium_spp.	96.88155503	VMG VII	Deplete	Term	NA	NA	NA	NA	0.18064362	0.783468991	NA	NA
B81	SAMN18133996	Bioeasy	Vaginal swab	127	2nd	NA	NA	NA	Lactobacillus_crispatus	98.53342694	VMG I	Dominant	NA	NA	NA	NA	NA	0.101084607	0.743689484	NA	NA
B9	SAMN18133997	Bioeasy	Vaginal swab	166	2nd	C_Section	35	267	Lactobacillus_crispatus	97.44955792	VMG I	Dominant	Term	NA	NA	NA	Chorio+	0.148869898	0.76758213	NA	NA
C1	SAMN18133998	BioTeke	Vaginal swab	105	2nd	NA	NA	NA	Lactobacillus_iners	60.13171535	VMG III	Dominant	NA	NA	NA	NA	NA	0.68752017	1.036907265	NA	NA
C10	SAMN18133999	BioTeke	Vaginal swab	112	2nd	NA	26	NA	Gardnerella_spp.	49.29928371	VMG IV-A	Deplete	NA	NA	NA	NA	NA	1.637601835	1.511948098	NA	NA
C11	SAMN18134000	BioTeke	Vaginal swab	126	2nd	NA	NA	NA	Lactobacillus_crispatus	97.59555177	VMG I	Dominant	NA	NA	NA	NA	NA	0.142544779	0.76441957	NA	NA
C12	SAMN18134001	BioTeke	Vaginal swab	114	2nd	NA	NA	NA	Lactobacillus_crispatus	97.50548468	VMG I	Dominant	NA	NA	NA	NA	NA	0.138998763	0.762646562	NA	NA
C13	SAMN18134002	BioTeke	Vaginal swab	135	2nd	Natural_Birth	25	288	Lactobacillus_crispatus	97.35706222	VMG I	Dominant	Term	NA	NA	NA	Chorio+	0.158207631	0.772250996	NA	NA
C14	SAMN18134003	BioTeke	Vaginal swab	117	2nd	Natural_Birth	28	277	Lactobacillus_crispatus	75.30392157	VMG I	Deplete	Term	NA	NA	NA	NA	0.87065073	1.128472546	NA	NA
C15	SAMN18134004	BioTeke	Vaginal swab	130	2nd	Natural_Birth	23	267	Lactobacillus_iners	97.13487072	VMG III	Dominant	Term	NA	NA	NA	NA	0.159638314	0.772966338	NA	NA
C16	SAMN18134005	BioTeke	Vaginal swab	108	2nd	C_Section	26	277	Lactobacillus_iners	98.45766446	VMG III	Dominant	Term	NA	NA	NA	NA	0.11279027	0.749542315	NA	NA
C17	SAMN18134006	BioTeke	Vaginal swab	113	2nd	NA	NA	NA	Lactobacillus_iners	82.92537313	VMG III	Dominant	NA	NA	NA	NA	NA	0.639835926	1.013065144	NA	NA
C18	SAMN18134007	BioTeke	Vaginal swab	114	2nd	NA	NA	NA	Lactobacillus_jensenii	53.39851758	VMG V	Dominant	NA	NA	NA	NA	NA	0.855795146	1.121044753	NA	NA
C19	SAMN18134008	BioTeke	Vaginal swab	121	2nd	NA	NA	NA	Lactobacillus_iners	99.02410604	VMG III	Dominant	NA	NA	NA	NA	NA	0.073361346	0.729827853	NA	NA
C2	SAMN18134009	BioTeke	Vaginal swab	110	2nd	Natural_Birth	32	265	Lactobacillus_crispatus	74.97470276	VMG I	Dominant	Term	NA	NA	NA	NA	0.585899412	0.986096887	NA	NA
C20	SAMN18134010	BioTeke	Vaginal swab	106	2nd	C_Section	28	276	Lactobacillus_iners	99.42411057	VMG III	Dominant	Term	NA	NA	NA	NA	0.045592301	0.715943331	NA	NA
C21	SAMN18134011	BioTeke	Vaginal swab	106	2nd	C_Section	32	257	Lactobacillus_iners	98.40513291	VMG III	Dominant	Preterm	NA	NA	NA	NA	0.113587922	0.749941141	NA	NA
C22	SAMN18134012	BioTeke	Vaginal swab	107	2nd	Natural_Birth	28	273	Lactobacillus_gasseri	81.82260616	VMG II	Deplete	Term	NA	NA	NA	NA	0.749993807	1.068144084	NA	NA
C23	SAMN18134013	BioTeke	Vaginal swab	111	2nd	Natural_Birth	29	284	Lactobacillus_crispatus	99.37061023	VMG I	Dominant	Term	NA	NA	NA	NA	0.047141712	0.716718037	NA	NA
C24	SAMN18134014	BioTeke	Vaginal swab	118	2nd	Natural_Birth	19	283	Lactobacillus_crispatus	98.84645269	VMG I	Dominant	Term	NA	NA	NA	Chorio+	0.082968753	0.734631557	NA	NA
C25	SAMN18134015	BioTeke	Vaginal swab	115	2nd	C_Section	32	286	Lactobacillus_jensenii	41.84126984	VMG V	Dominant	Term	NA	NA	NA	NA	1.267665922	1.326980142	NA	NA
C26	SAMN18134016	BioTeke	Vaginal swab	128	2nd	C_Section	26	269	Lactobacillus_crispatus	98.69392999	VMG I	Dominant	Term	NA	NA	NA	NA	0.090755457	0.738524909	NA	NA
C27	SAMN18134017	BioTeke	Vaginal swab	105	2nd	NA	NA	NA	Lactobacillus_iners	98.47455698	VMG III	Dominant	NA	NA	NA	NA	NA	0.111189021	0.748741691	NA	NA
C28	SAMN18134018	BioTeke	Vaginal swab	112	2nd	Natural_Birth	27	176	Lactobacillus_crispatus	98.51211689	VMG I	Dominant	Preterm	NA	NA	NA	NA	0.093794408	0.740044385	NA	NA
C29	SAMN18134019	BioTeke	Vaginal swab	106	2nd	C_Section	24	282	Lactobacillus_iners	65.57977332	VMG III	Dominant	Term	NA	NA	NA	NA	0.744842774	1.065568567	NA	NA
C3	SAMN18134020	BioTeke	Vaginal swab	113	2nd	Natural_Birth	35	275	Lactobacillus_iners	99.12001956	VMG III	Dominant	Term	NA	NA	NA	NA	0.066380641	0.726337501	NA	NA
C30	SAMN18134021	BioTeke	Vaginal swab	105	2nd	NA	NA	NA	Lactobacillus_iners	96.39069178	VMG III	Dominant	NA	NA	NA	NA	NA	0.213615142	0.799954752	NA	NA
C32	SAMN18134022	BioTeke	Vaginal swab	107	2nd	Natural_Birth	24	288	Gardnerella_spp.	44.33557869	VMG IV-A	Deplete	Term	NA	NA	NA	Chorio+	1.744953998	1.56562418	NA	NA
C33	SAMN18134023	BioTeke	Vaginal swab	122	2nd	NA	NA	NA	Lactobacillus_iners	56.92289471	VMG III	Dominant	NA	NA	NA	NA	NA	0.750928004	1.068611183	NA	NA
C34	SAMN18134024	BioTeke	Vaginal swab	110	2nd	NA	NA	NA	Lactobacillus_iners	99.33076136	VMG III	Dominant	NA	NA	NA	NA	NA	0.052742433	0.719518397	NA	NA
C35	SAMN18134025	BioTeke	Vaginal swab	98	2nd	Natural_Birth	30	277	Lactobacillus_iners	98.2981827	VMG III	Dominant	Term	NA	NA	NA	NA	0.116028789	0.751161575	NA	NA
C36	SAMN18134026	BioTeke	Vaginal swab	122	2nd	NA	NA	NA	Lactobacillus_crispatus	98.71140287	VMG I	Dominant	NA	NA	NA	NA	NA	0.083955466	0.735124914	NA	NA
C37	SAMN18134027	BioTeke	Vaginal swab	122	2nd	NA	NA	NA	Lactobacillus_jensenii	89.82497083	VMG V	Dominant	NA	NA	NA	NA	NA	0.449397951	0.917846156	NA	NA
C38	SAMN18134028	BioTeke	Vaginal swab	105	2nd	Natural_Birth	26	282	Shuttleworthia_spp.	50.53556385	VMG IV-A	Deplete	Term	NA	NA	NA	NA	1.277051446	1.331672903	NA	NA
C39	SAMN18134029	BioTeke	Vaginal swab	110	2nd	Natural_Birth	21	280	Lactobacillus_iners	99.14295509	VMG III	Dominant	Term	NA	NA	NA	NA	0.06195559	0.724124976	NA	NA
C4	SAMN18134030	BioTeke	Vaginal swab	102	2nd	Natural_Birth	26	273	Lactobacillus_iners	98.66860005	VMG III	Dominant	Term	NA	NA	NA	NA	0.087166446	0.736730404	NA	NA
C40	SAMN18134031	BioTeke	Vaginal swab	111	2nd	C_Section	30	276	Lactobacillus_iners	98.23421214	VMG III	Dominant	Term	NA	NA	NA	NA	0.118289817	0.752292089	NA	NA
C41	SAMN18134032	BioTeke	Vaginal swab	106	2nd	NA	NA	NA	Lactobacillus_crispatus	97.93409772	VMG I	Dominant	NA	NA	NA	NA	NA	0.131651783	0.758973072	NA	NA
C42	SAMN18134033	BioTeke	Vaginal swab	87	1st	Natural_Birth	38	275	Lactobacillus_iners	76.01732589	VMG III	Dominant	Term	NA	NA	NA	NA	0.591238525	0.988766443	NA	NA
C43	SAMN18134034	BioTeke	Vaginal swab	103	2nd	C_Section	25	274	Lactobacillus_iners	98.77081681	VMG III	Dominant	Term	NA	NA	NA	NA	0.084577392	0.735435877	NA	NA
C44	SAMN18134035	BioTeke	Vaginal swab	107	2nd	Natural_Birth	27	273	Lactobacillus_crispatus	54.06337848	VMG I	Dominant	Term	NA	NA	NA	NA	0.817724845	1.102009603	NA	NA
C45	SAMN18134036	BioTeke	Vaginal swab	105	2nd	Natural_Birth	32	280	Lactobacillus_crispatus	99.00912237	VMG I	Dominant	Term	NA	NA	NA	NA	0.070709419	0.72850189	NA	NA
C46	SAMN18134037	BioTeke	Vaginal swab	128	2nd	Natural_Birth	30	192	Lactobacillus_crispatus	96.55475479	VMG I	Dominant	Preterm	NA	NA	NA	NA	0.207349445	0.796821903	NA	NA
C47	SAMN18134038	BioTeke	Vaginal swab	110	2nd	NA	NA	NA	Lactobacillus_jensenii	98.4036488	VMG V	Dominant	NA	NA	NA	NA	NA	0.106089153	0.746191757	NA	NA
C48	SAMN18134039	BioTeke	Vaginal swab	99	2nd	NA	NA	NA	Lactobacillus_iners	97.71371769	VMG III	Dominant	NA	NA	NA	NA	NA	0.147402405	0.766848383	NA	NA
C49	SAMN18134040	BioTeke	Vaginal swab	163	2nd	NA	NA	NA	Prevotella_spp.	50.81772227	VMG IV-A	Deplete	NA	NA	NA	NA	NA	1.541766036	1.464030199	NA	NA
C5	SAMN18134041	BioTeke	Vaginal swab	161	2nd	NA	NA	NA	Lactobacillus_iners	63.57758621	VMG III	Dominant	NA	NA	NA	NA	NA	0.701486975	1.043890668	NA	NA
C50	SAMN18134042	BioTeke	Vaginal swab	138	2nd	NA	NA	NA	Lactobacillus_iners	96.47484182	VMG III	Dominant	NA	NA	NA	NA	NA	0.221962454	0.804128407	NA	NA
C51	SAMN18134043	BioTeke	Vaginal swab	101	2nd	NA	NA	NA	Atopobium_vaginae	90.00983284	VMG IV-A	Deplete	NA	NA	NA	NA	NA	0.488425701	0.937360031	NA	NA
C52	SAMN18134044	BioTeke	Vaginal swab	113	2nd	Natural_Birth	34	279	Lactobacillus_iners	85.96320346	VMG III	Dominant	Term	NA	NA	NA	NA	0.449554176	0.917924269	NA	NA
C53	SAMN18134045	BioTeke	Vaginal swab	148	2nd	NA	NA	NA	Lactobacillus_iners	98.67819014	VMG III	Dominant	NA	NA	NA	NA	NA	0.096643909	0.741469135	NA	NA
C54	SAMN18134046	BioTeke	Vaginal swab	102	2nd	C_Section	31	272	Lactobacillus_gasseri	89.57026349	VMG II	Dominant	Term	NA	NA	NA	NA	0.494522318	0.940408339	NA	NA
C55	SAMN18134047	BioTeke	Vaginal swab	126	2nd	NA	NA	NA	Prevotella_spp.	42.66666667	VMG IV-A	Deplete	NA	NA	NA	NA	NA	1.638847046	1.512570704	NA	NA
C56	SAMN18134048	BioTeke	Vaginal swab	145	2nd	Natural_Birth	31	275	Lactobacillus_crispatus	97.58390305	VMG I	Dominant	Term	NA	NA	NA	NA	0.153907661	0.770101011	NA	NA
C57	SAMN18134049	BioTeke	Vaginal swab	108	2nd	Natural_Birth	26	286	Lactobacillus_crispatus	98.7004426	VMG I	Dominant	Term	NA	NA	NA	NA	0.08235019	0.734322275	NA	NA
C58	SAMN18134050	BioTeke	Vaginal swab	108	2nd	Natural_Birth	23	275	Lactobacillus_crispatus	95.31345633	VMG I	Dominant	Term	NA	NA	NA	NA	0.22543114	0.805862751	NA	NA
C59	SAMN18134051	BioTeke	Vaginal swab	115	2nd	NA	NA	NA	NA	NA	NA	NA	NA	NA	NA	NA	NA	NA	NA	NA	NA
C6	SAMN18134052	BioTeke	Vaginal swab	124	2nd	C_Section	36	282	Lactobacillus_jensenii	93.65555786	VMG V	Dominant	Term	NA	NA	NA	NA	0.291591769	0.838943065	NA	NA
C60	SAMN18134053	BioTeke	Vaginal swab	130	2nd	Natural_Birth	27	268	Lactobacillus_crispatus	99.0880829	VMG I	Dominant	Term	NA	NA	NA	NA	0.061919525	0.724106943	NA	NA
C61	SAMN18134054	BioTeke	Vaginal swab	109	2nd	NA	NA	NA	Lactobacillus_iners	82.84082444	VMG III	Dominant	NA	NA	NA	NA	NA	0.58942141	0.987857886	NA	NA
C62	SAMN18134055	BioTeke	Vaginal swab	85	1st	Natural_Birth	21	280	Lactobacillus_iners	77.38394695	VMG III	Deplete	Term	NA	NA	NA	NA	0.777180304	1.081737332	NA	NA
C63	SAMN18134056	BioTeke	Vaginal swab	106	2nd	Natural_Birth	22	286	Lactobacillus_iners	97.5898579	VMG III	Dominant	Term	NA	NA	NA	NA	0.150639651	0.768467006	NA	NA
C64	SAMN18134057	BioTeke	Vaginal swab	105	2nd	C_Section	21	273	Lactobacillus_iners	99.29206206	VMG III	Dominant	Term	NA	NA	NA	NA	0.053318693	0.719806527	NA	NA
C65	SAMN18134058	BioTeke	Vaginal swab	122	2nd	Natural_Birth	36	276	Lactobacillus_crispatus	98.75611461	VMG I	Dominant	Term	NA	NA	NA	Chorio+	0.089825429	0.738059895	NA	NA
C66	SAMN18134059	BioTeke	Vaginal swab	122	2nd	NA	NA	NA	Gardnerella_spp.	44.89938513	VMG IV-A	Deplete	NA	NA	NA	NA	NA	1.648071417	1.517182889	NA	NA
C67	SAMN18134060	BioTeke	Vaginal swab	141	2nd	NA	NA	NA	Lactobacillus_crispatus	98.84051112	VMG I	Dominant	NA	NA	NA	NA	NA	0.078688086	0.732491224	NA	NA
C68	SAMN18134061	BioTeke	Vaginal swab	116	2nd	Natural_Birth	28	279	Lactobacillus_crispatus	94.92461561	VMG I	Dominant	Term	NA	NA	NA	NA	0.258363827	0.822329094	NA	NA
C69	SAMN18134062	BioTeke	Vaginal swab	112	2nd	C_Section	27	274	Lactobacillus_gasseri	80.07657596	VMG II	Dominant	Term	NA	NA	NA	NA	0.649486292	1.017890326	NA	NA
C7	SAMN18134063	BioTeke	Vaginal swab	110	2nd	Natural_Birth	33	280	Lactobacillus_crispatus	97.34818187	VMG I	Dominant	Term	NA	NA	NA	NA	0.174668598	0.780481479	NA	NA
C70	SAMN18134064	BioTeke	Vaginal swab	124	2nd	C_Section	30	259	Lactobacillus_iners	99.50659551	VMG III	Dominant	Term	NA	NA	NA	NA	0.038348796	0.712321578	NA	NA
C71	SAMN18134065	BioTeke	Vaginal swab	103	2nd	C_Section	28	277	Lactobacillus_iners	85.21462639	VMG III	Dominant	Term	NA	NA	NA	NA	0.474452611	0.930373486	NA	NA
C72	SAMN18134066	BioTeke	Vaginal swab	124	2nd	NA	NA	NA	Lactobacillus_crispatus	98.53050873	VMG I	Dominant	NA	NA	NA	NA	NA	0.102671736	0.744483048	NA	NA
C73	SAMN18134067	BioTeke	Vaginal swab	105	2nd	NA	NA	NA	Lactobacillus_crispatus	98.84046053	VMG I	Dominant	NA	NA	NA	NA	NA	0.081334696	0.733814529	NA	NA
C74	SAMN18134068	BioTeke	Vaginal swab	109	2nd	Natural_Birth	24	283	Lactobacillus_iners	99.53895444	VMG III	Dominant	Term	NA	NA	NA	NA	0.036681277	0.711487819	NA	NA
C76	SAMN18134069	BioTeke	Vaginal swab	129	2nd	Natural_Birth	25	268	Lactobacillus_crispatus	98.51750796	VMG I	Dominant	Term	NA	NA	NA	NA	0.103074569	0.744684465	NA	NA
C77	SAMN18134070	BioTeke	Vaginal swab	111	2nd	NA	NA	NA	Lactobacillus_crispatus	98.51102941	VMG I	Dominant	NA	NA	NA	NA	NA	0.095178082	0.740736222	NA	NA
C78	SAMN18134071	BioTeke	Vaginal swab	98	2nd	Natural_Birth	28	263	Lactobacillus_crispatus	98.47011952	VMG I	Dominant	Term	NA	NA	NA	NA	0.102992865	0.744643613	NA	NA
C79	SAMN18134072	BioTeke	Vaginal swab	114	2nd	NA	NA	NA	Streptococcus_luteciae	54.00086975	VMG IV-B	Deplete	NA	NA	NA	NA	NA	1.620318533	1.503306447	NA	NA
C8	SAMN18134073	BioTeke	Vaginal swab	105	2nd	Natural_Birth	27	276	Lactobacillus_crispatus	86.39745671	VMG I	Dominant	Term	NA	NA	NA	NA	0.521421869	0.953858115	NA	NA
C80	SAMN18134074	BioTeke	Vaginal swab	93	2nd	Natural_Birth	32	281	Lactobacillus_crispatus	99.16650881	VMG I	Dominant	Term	NA	NA	NA	NA	0.054961987	0.720628174	NA	NA
C81	SAMN18134075	BioTeke	Vaginal swab	117	2nd	Natural_Birth	27	269	Gardnerella_spp.	72.287224	VMG IV-A	Deplete	Term	NA	NA	NA	NA	0.701484388	1.043889375	NA	NA
C9	SAMN18134076	BioTeke	Vaginal swab	135	2nd	NA	NA	NA	Lactobacillus_iners	37.21747865	VMG III	Deplete	NA	NA	NA	NA	NA	1.913098109	1.649696235	NA	NA
D1	SAMN18134077	Bioeasy	Vaginal swab	111	2nd	Natural_Birth	28	280	Lactobacillus_iners	55.05448449	VMG III	Dominant	Term	NA	NA	NA	NA	0.810914942	1.098604651	NA	NA
D10	SAMN18134078	Bioeasy	Vaginal swab	116	2nd	NA	NA	NA	Lactobacillus_iners	99.35524313	VMG III	Dominant	NA	NA	NA	NA	NA	0.043181977	0.714738169	NA	NA
D11	SAMN18134079	Bioeasy	Vaginal swab	115	2nd	NA	NA	NA	NA	NA	NA	NA	NA	NA	NA	NA	NA	NA	NA	NA	NA
D12	SAMN18134080	Bioeasy	Vaginal swab	106	2nd	NA	NA	NA	NA	NA	NA	NA	NA	NA	NA	NA	NA	NA	NA	NA	NA
D13	SAMN18134081	Bioeasy	Vaginal swab	105	2nd	C_Section	27	284	Lactobacillus_iners	94.56325844	VMG III	Dominant	Term	NA	NA	NA	Chorio-	0.26375382	0.825024091	NA	NA
D14	SAMN18134082	Bioeasy	Vaginal swab	111	2nd	C_Section	32	273	Lactobacillus_crispatus	98.95703998	VMG I	Dominant	Term	NA	NA	NA	Chorio-	0.064515587	0.725404974	NA	NA
D15	SAMN18134083	Bioeasy	Vaginal swab	131	2nd	NA	NA	NA	NA	NA	NA	NA	NA	NA	NA	NA	NA	NA	NA	NA	NA
D16	SAMN18134084	Bioeasy	Vaginal swab	140	2nd	NA	NA	NA	Lactobacillus_iners	98.66278073	VMG III	Dominant	NA	NA	NA	NA	NA	0.089789989	0.738042175	NA	NA
D17	SAMN18134085	Bioeasy	Vaginal swab	112	2nd	C_Section	29	287	Lactobacillus_crispatus	98.4904271	VMG I	Dominant	Term	NA	NA	NA	Chorio-	0.089070082	0.737682222	NA	NA
D18	SAMN18134086	Bioeasy	Vaginal swab	112	2nd	C_Section	27	279	Lactobacillus_crispatus	63.69225037	VMG I	Dominant	Term	NA	NA	NA	Chorio-	1.007317743	1.196806052	NA	NA
D19	SAMN18134087	Bioeasy	Vaginal swab	133	2nd	NA	NA	NA	Lactobacillus_crispatus	96.67373443	VMG I	Dominant	NA	NA	NA	NA	NA	0.212535566	0.799414963	NA	NA
D2	SAMN18134088	Bioeasy	Vaginal swab	105	2nd	NA	NA	NA	Lactobacillus_iners	97.24562541	VMG III	Dominant	NA	NA	NA	NA	NA	0.171857381	0.779075871	NA	NA
D20	SAMN18134089	Bioeasy	Vaginal swab	115	2nd	NA	NA	NA	Lactobacillus_crispatus	98.39228296	VMG I	Dominant	NA	NA	NA	NA	NA	0.09756598	0.74193017	NA	NA
D21	SAMN18134090	Bioeasy	Vaginal swab	111	2nd	NA	NA	NA	NA	NA	NA	NA	NA	NA	NA	NA	NA	NA	NA	NA	NA
D22	SAMN18134091	Bioeasy	Vaginal swab	110	2nd	NA	NA	NA	Lactobacillus_iners	65.66164154	VMG III	Dominant	NA	NA	NA	NA	NA	0.824977681	1.105636021	NA	NA
D23	SAMN18134092	Bioeasy	Vaginal swab	109	2nd	NA	NA	NA	Lactobacillus_gasseri	96.59624413	VMG II	Dominant	NA	NA	NA	NA	NA	0.195819106	0.791056733	NA	NA
D24	SAMN18134093	Bioeasy	Vaginal swab	105	2nd	Natural_Birth	26	270	Lactobacillus_crispatus	98.76160991	VMG I	Dominant	Term	NA	NA	NA	Chorio-	0.081413629	0.733853995	NA	NA
D25	SAMN18134094	Bioeasy	Vaginal swab	107	2nd	NA	NA	NA	Prevotella_spp.	34.69437653	VMG IV-A	Deplete	NA	NA	NA	NA	NA	1.535141629	1.460717995	NA	NA
D26	SAMN18134095	Bioeasy	Vaginal swab	98	2nd	NA	NA	NA	Lactobacillus_crispatus	99.37965261	VMG I	Dominant	NA	NA	NA	NA	NA	0.043570595	0.714932478	NA	NA
D27	SAMN18134096	Bioeasy	Vaginal swab	137	2nd	Natural_Birth	21	289	Lactobacillus_crispatus	89.03267551	VMG I	Dominant	Term	NA	NA	NA	Chorio-	0.429130238	0.9077123	NA	NA
D28	SAMN18134097	Bioeasy	Vaginal swab	105	2nd	NA	NA	NA	Gardnerella_spp.	98.96270684	VMG IV-A	Deplete	NA	NA	NA	NA	NA	0.076236641	0.731265501	NA	NA
D29	SAMN18134098	Bioeasy	Vaginal swab	118	2nd	NA	NA	NA	Lactobacillus_crispatus	99.12536443	VMG I	Dominant	NA	NA	NA	NA	NA	0.056929321	0.721611841	NA	NA
D3	SAMN18134099	Bioeasy	Vaginal swab	152	2nd	NA	NA	NA	Lactobacillus_crispatus	49.56909361	VMG I	Dominant	NA	NA	NA	NA	NA	1.281856139	1.33407525	NA	NA
D30	SAMN18134100	Bioeasy	Vaginal swab	105	2nd	Natural_Birth	30	272	Lactobacillus_crispatus	98.96079358	VMG I	Dominant	Term	NA	NA	NA	Chorio-	0.064413489	0.725353925	NA	NA
D31	SAMN18134101	Bioeasy	Vaginal swab	89	1st	C_Section	35	274	Lactobacillus_crispatus	75.73233002	VMG I	Dominant	Term	NA	NA	NA	Chorio-	0.722863347	1.054578854	NA	NA
D32	SAMN18134102	Bioeasy	Vaginal swab	140	2nd	NA	NA	NA	Gardnerella_spp.	71.82252727	VMG IV-A	Deplete	NA	NA	NA	NA	NA	0.654321061	1.020307711	NA	NA
D33	SAMN18134103	Bioeasy	Vaginal swab	138	2nd	Natural_Birth	43	277	Lactobacillus_crispatus	99.4566572	VMG I	Dominant	Term	NA	NA	NA	Chorio-	0.040648156	0.713471259	NA	NA
D34	SAMN18134104	Bioeasy	Vaginal swab	105	2nd	Natural_Birth	26	281	Bifidobacterium_spp.	71.93858561	VMG VII	Deplete	Term	NA	NA	NA	Chorio-	0.798233125	1.092263743	NA	NA
D35	SAMN18134105	Bioeasy	Vaginal swab	151	2nd	NA	NA	NA	Lactobacillus_iners	98.63469073	VMG III	Dominant	NA	NA	NA	NA	NA	0.095685442	0.740989901	NA	NA
D36	SAMN18134106	Bioeasy	Vaginal swab	107	2nd	NA	NA	NA	Lactobacillus_crispatus	95.92699328	VMG I	Dominant	NA	NA	NA	NA	NA	0.266472619	0.82638349	NA	NA
D37	SAMN18134107	Bioeasy	Vaginal swab	160	2nd	C_Section	35	276	Lactobacillus_jensenii	48.45896147	VMG V	Dominant	Term	NA	NA	NA	Chorio-	0.848483409	1.117388885	NA	NA
D38	SAMN18134108	Bioeasy	Vaginal swab	105	2nd	NA	NA	NA	Lactobacillus_gasseri	89.60674157	VMG II	Dominant	NA	NA	NA	NA	NA	0.467946393	0.927120377	NA	NA
D39	SAMN18134109	Bioeasy	Vaginal swab	111	2nd	Natural_Birth	25	261	Gardnerella_spp.	98.68513571	VMG IV-A	Deplete	Term	NA	NA	NA	Chorio-	0.088171841	0.737233101	NA	NA
D4	SAMN18134110	Bioeasy	Vaginal swab	123	2nd	Natural_Birth	30	270	Lactobacillus_delbrueckii	57.37902343	VMG VI	Deplete	Term	NA	NA	NA	Chorio-	1.087071866	1.236683114	NA	NA
D40	SAMN18134111	Bioeasy	Vaginal swab	109	2nd	Natural_Birth	37	287	Lactobacillus_crispatus	98.37364758	VMG I	Dominant	Term	NA	NA	NA	Chorio-	0.10745413	0.746874245	NA	NA
D41	SAMN18134112	Bioeasy	Vaginal swab	109	2nd	Natural_Birth	32	288	Lactobacillus_crispatus	96.53688525	VMG I	Dominant	Term	NA	NA	NA	Chorio+	0.199010808	0.792652585	NA	NA
D42	SAMN18134113	Bioeasy	Vaginal swab	109	2nd	Natural_Birth	27	278	Lactobacillus_iners	98.31015129	VMG III	Dominant	Term	NA	NA	NA	Chorio-	0.119228813	0.752761587	NA	NA
D43	SAMN18134114	Bioeasy	Vaginal swab	102	2nd	NA	NA	NA	Lactobacillus_iners	96.67487685	VMG III	Dominant	NA	NA	NA	NA	NA	0.207925294	0.797109828	NA	NA
D44	SAMN18134115	Bioeasy	Vaginal swab	106	2nd	Natural_Birth	32	271	Lactobacillus_crispatus	74.9015699	VMG I	Dominant	Term	NA	NA	NA	Chorio-	0.692230234	1.039262297	NA	NA
D45	SAMN18134116	Bioeasy	Vaginal swab	111	2nd	Natural_Birth	28	257	Lactobacillus_iners	62.19002755	VMG III	Deplete	Preterm	NA	NA	NA	Chorio-	0.993510247	1.189902304	NA	NA
D46	SAMN18134117	Bioeasy	Vaginal swab	117	2nd	NA	NA	NA	Lactobacillus_iners	63.61796099	VMG III	Dominant	NA	NA	NA	NA	NA	0.812962669	1.099628515	NA	NA
D47	SAMN18134118	Bioeasy	Vaginal swab	118	2nd	C_Section	29	270	Lactobacillus_crispatus	97.2200032	VMG I	Dominant	Term	NA	NA	NA	Chorio-	0.167878943	0.777086652	NA	NA
D48	SAMN18134119	Bioeasy	Vaginal swab	120	2nd	Natural_Birth	22	285	Lactobacillus_crispatus	97.85081338	VMG I	Dominant	Term	NA	NA	NA	Chorio-	0.145279368	0.765786865	NA	NA
D49	SAMN18134120	Bioeasy	Vaginal swab	120	2nd	Natural_Birth	29	275	Lactobacillus_iners	98.2189692	VMG III	Dominant	Term	NA	NA	NA	Chorio-	0.125137764	0.755716062	NA	NA
D5	SAMN18134121	Bioeasy	Vaginal swab	173	2nd	Natural_Birth	24	286	Lactobacillus_crispatus	97.85601444	VMG I	Dominant	Term	NA	NA	NA	Chorio-	0.135272547	0.760783454	NA	NA
D50	SAMN18134122	Bioeasy	Vaginal swab	107	2nd	C_Section	29	259	Lactobacillus_iners	72.86877395	VMG III	Deplete	Term	Low	III	High	Chorio+	0.806745464	1.096519913	0.806745464	8
D51	SAMN18134123	Bioeasy	Vaginal swab	126	2nd	NA	NA	NA	Gardnerella_spp.	37.5308642	VMG IV-A	Deplete	NA	NA	NA	NA	NA	1.924313619	1.65530399	NA	NA
D52	SAMN18134124	Bioeasy	Vaginal swab	166	2nd	NA	NA	NA	Lactobacillus_crispatus	96.63879884	VMG I	Dominant	NA	NA	NA	NA	NA	0.196923001	0.791608681	NA	NA
D53	SAMN18134125	Bioeasy	Vaginal swab	119	2nd	Natural_Birth	28	277	Lactobacillus_iners	98.93943827	VMG III	Dominant	Term	NA	NA	NA	Chorio-	0.077513692	0.731904026	NA	NA
D54	SAMN18134126	Bioeasy	Vaginal swab	112	2nd	Natural_Birth	26	275	Lactobacillus_crispatus	98.91753555	VMG I	Dominant	Term	NA	NA	NA	Chorio-	0.079430836	0.732862599	NA	NA
D55	SAMN18134127	Bioeasy	Vaginal swab	98	2nd	NA	NA	NA	Lactobacillus_iners	45.88731546	VMG III	Deplete	NA	NA	NA	NA	NA	1.385286738	1.38579055	NA	NA
D57	SAMN18134128	Bioeasy	Vaginal swab	112	2nd	Natural_Birth	25	276	Lactobacillus_iners	98.13627168	VMG III	Dominant	Term	NA	NA	NA	Chorio-	0.132201935	0.759248148	NA	NA
D6	SAMN18134129	Bioeasy	Vaginal swab	108	2nd	Natural_Birth	29	261	Lactobacillus_iners	99.37468312	VMG III	Dominant	Term	NA	NA	NA	Chorio-	0.046625178	0.71645977	NA	NA
D60	SAMN18134130	Bioeasy	Vaginal swab	104	2nd	NA	NA	NA	Gardnerella_spp.	96.95305061	VMG IV-A	Deplete	NA	NA	NA	NA	NA	0.174116913	0.780205637	NA	NA
D61	SAMN18134131	Bioeasy	Vaginal swab	121	2nd	NA	NA	NA	Lactobacillus_iners	92.8670939	VMG III	Dominant	NA	NA	NA	NA	NA	0.361020372	0.873657366	NA	NA
D62	SAMN18134132	Bioeasy	Vaginal swab	113	2nd	NA	NA	NA	Lactobacillus_crispatus	88.81304951	VMG I	Dominant	NA	NA	NA	NA	NA	0.49424639	0.940270376	NA	NA
D63	SAMN18134133	Bioeasy	Vaginal swab	108	2nd	NA	NA	NA	Lactobacillus_iners	98.09707667	VMG III	Dominant	NA	NA	NA	NA	NA	0.123896847	0.755095604	NA	NA
D64	SAMN18134134	Bioeasy	Vaginal swab	116	2nd	NA	NA	NA	Lactobacillus_iners	94.64376807	VMG III	Dominant	NA	NA	NA	NA	NA	0.317969971	0.852132166	NA	NA
D65	SAMN18134135	Bioeasy	Vaginal swab	113	2nd	NA	NA	NA	NA	NA	NA	NA	NA	NA	NA	NA	NA	NA	NA	NA	NA
D66	SAMN18134136	Bioeasy	Vaginal swab	103	2nd	C_Section	37	271	Lactobacillus_crispatus	99.15187377	VMG I	Dominant	Term	NA	NA	NA	Chorio-	0.058167789	0.722231075	NA	NA
D67	SAMN18134137	Bioeasy	Vaginal swab	126	2nd	C_Section	30	281	Gardnerella_spp.	32.71086212	VMG IV-A	Deplete	Term	NA	NA	NA	Chorio-	1.575353932	1.480824147	NA	NA
D68	SAMN18134138	Bioeasy	Vaginal swab	105	2nd	Natural_Birth	23	273	Lactobacillus_iners	84.34997816	VMG III	Dominant	Term	NA	NA	NA	Chorio+	0.464604009	0.925449185	NA	NA
D69	SAMN18134139	Bioeasy	Vaginal swab	105	2nd	Natural_Birth	26	268	Lactobacillus_crispatus	97.55869797	VMG I	Dominant	Term	Low	III	High	Chorio-	0.156485589	0.771389975	0.156485589	11
D7	SAMN18134140	Bioeasy	Vaginal swab	114	2nd	NA	NA	NA	Lactobacillus_crispatus	90.47619048	VMG I	Dominant	NA	NA	NA	NA	NA	0.370179559	0.87823696	NA	NA
D70	SAMN18134141	Bioeasy	Vaginal swab	138	2nd	NA	NA	NA	Lactobacillus_iners	67.58430833	VMG III	Deplete	NA	NA	NA	NA	NA	1.028111258	1.20720281	NA	NA
D71	SAMN18134142	Bioeasy	Vaginal swab	111	2nd	C_Section	30	284	Lactobacillus_jensenii	98.8345539	VMG V	Dominant	Term	NA	NA	NA	Chorio-	0.084478839	0.7353866	NA	NA
D72	SAMN18134143	Bioeasy	Vaginal swab	108	2nd	Natural_Birth	26	276	Lactobacillus_crispatus	68.90593146	VMG I	Dominant	Term	NA	NA	NA	Chorio-	0.73820417	1.062249265	NA	NA
D73	SAMN18134144	Bioeasy	Vaginal swab	128	2nd	Natural_Birth	40	274	Lactobacillus_crispatus	98.60227492	VMG I	Dominant	Term	NA	NA	NA	Chorio+	0.094783373	0.740538867	NA	NA
D74	SAMN18134145	Bioeasy	Vaginal swab	112	2nd	NA	NA	NA	Lactobacillus_crispatus	99.3836408	VMG I	Dominant	NA	NA	NA	NA	NA	0.047516772	0.716905566	NA	NA
D8	SAMN18134146	Bioeasy	Vaginal swab	121	2nd	NA	NA	NA	Lactobacillus_crispatus	90.93969144	VMG I	Dominant	NA	NA	NA	NA	NA	0.415045803	0.900670082	NA	NA
D9	SAMN18134147	Bioeasy	Vaginal swab	118	2nd	NA	NA	NA	Lactobacillus_gasseri	62.41277226	VMG II	Dominant	NA	NA	NA	NA	NA	0.877742558	1.13201846	NA	NA
fck001	SAMN18134148	BioTeke	Vaginal swab	115	2nd	NA	NA	NA	Lactobacillus_crispatus	92.20924453	VMG I	Dominant	NA	NA	NA	NA	NA	0.426136469	0.906215415	NA	NA
fck002	SAMN18134149	BioTeke	Vaginal swab	126	2nd	NA	NA	NA	Gardnerella_spp.	93.5524962	VMG IV-A	Deplete	NA	NA	NA	NA	NA	0.323361174	0.854827768	NA	NA
fck003	SAMN18134150	Bioeasy	Vaginal swab	122	2nd	C_Section	27	274	Lactobacillus_iners	86.49843433	VMG III	Deplete	Term	Low	I	Low	Chorio-	0.669346693	1.027820527	0.669346693	18
fck004	SAMN18134151	BioTeke	Vaginal swab	112	2nd	NA	NA	NA	Lactobacillus_iners	96.54982363	VMG III	Dominant	NA	NA	NA	NA	NA	0.213008254	0.799651308	NA	NA
fck005	SAMN18134152	BioTeke	Vaginal swab	136	2nd	NA	NA	NA	Lactobacillus_iners	90.12887305	VMG III	Dominant	NA	NA	NA	NA	NA	0.517931767	0.952113064	NA	NA
fck006	SAMN18134153	BioTeke	Vaginal swab	131	2nd	NA	NA	NA	Lactobacillus_gasseri	58.30004439	VMG II	Deplete	NA	NA	NA	NA	NA	1.021143676	1.203719019	NA	NA
fck007	SAMN18134154	BioTeke	Vaginal swab	131	2nd	Natural_Birth	27	284	Lactobacillus_crispatus	96.5680955	VMG I	Dominant	Term	Low	III	High	Chorio-	0.197339565	0.791816963	0.197339565	9
fck008	SAMN18134155	BioTeke	Vaginal swab	121	2nd	Natural_Birth	30	273	Lactobacillus_iners	93.95447195	VMG III	Dominant	Term	Low	I	Low	Chorio-	0.350641124	0.868467742	0.350641124	14
fck009	SAMN18134156	BioTeke	Vaginal swab	120	2nd	Natural_Birth	25	275	Lactobacillus_iners	93.22765125	VMG III	Dominant	Term	Low	IV	High	Chorio+	0.415521046	0.900907704	0.415521046	19
fck010	SAMN18134157	BioTeke	Vaginal swab	112	2nd	Natural_Birth	32	277	Lactobacillus_iners	96.82549031	VMG III	Dominant	Term	Low	III	High	Chorio+	0.199967677	0.793131019	0.199967677	13
fck011	SAMN18134158	BioTeke	Vaginal swab	113	2nd	NA	NA	NA	Lactobacillus_iners	97.8125	VMG III	Dominant	NA	NA	NA	NA	NA	0.146480761	0.766387561	NA	NA
fck012	SAMN18134159	BioTeke	Vaginal swab	116	2nd	Natural_Birth	29	274	Lactobacillus_crispatus	96.66009509	VMG I	Dominant	Term	Low	III	High	Chorio-	0.217637182	0.801965772	0.217637182	13
fck013	SAMN18134160	BioTeke	Vaginal swab	115	2nd	NA	29	242	Other	25.94936709	NA	NA	Preterm	Low	NA	High	Chorio-	NA	NA	NA	NA
fck014	SAMN18134161	BioTeke	Vaginal swab	129	2nd	Natural_Birth	38	263	Lactobacillus_iners	66.82536984	VMG III	Deplete	Term	Low	III	High	Chorio-	1.054388248	1.220341304	1.054388248	14
fck015	SAMN18134162	BioTeke	Vaginal swab	122	2nd	NA	NA	NA	Lactobacillus_crispatus	91.43615844	VMG I	Dominant	NA	NA	NA	NA	NA	0.423944637	0.905119499	NA	NA
fck016	SAMN18134163	BioTeke	Vaginal swab	121	2nd	NA	NA	NA	Lactobacillus_crispatus	97.76536313	VMG I	Dominant	NA	NA	NA	NA	NA	0.147803023	0.767048692	NA	NA
fck017	SAMN18134164	BioTeke	Vaginal swab	112	2nd	NA	NA	NA	Lactobacillus_crispatus	80.6379822	VMG I	Dominant	NA	NA	NA	NA	NA	0.587140517	0.986717439	NA	NA
fck018	SAMN18134165	BioTeke	Vaginal swab	116	2nd	C_Section	24	282	Lactobacillus_iners	97.8020091	VMG III	Dominant	Term	Low	III	High	Chorio-	0.150111525	0.768202943	0.150111525	12
fck019	SAMN18134166	BioTeke	Vaginal swab	197	3rd	NA	28	273	Lactobacillus_crispatus	74.24673784	VMG I	NA	Term	Low	NA	High	Chorio+	NA	NA	NA	NA
fck020	SAMN18134167	BioTeke	Vaginal swab	124	2nd	NA	NA	NA	Lactobacillus_crispatus	97.52743233	VMG I	Dominant	NA	NA	NA	NA	NA	0.158997532	0.772645947	NA	NA
fck021	SAMN18134168	BioTeke	Vaginal swab	126	2nd	C_Section	21	286	Lactobacillus_crispatus	94.8296355	VMG I	Dominant	Term	Low	I	Low	Chorio-	0.325664481	0.855979421	0.325664481	15
fck022	SAMN18134169	BioTeke	Vaginal swab	93	2nd	Natural_Birth	28	274	Lactobacillus_iners	85.84288052	VMG III	Dominant	Term	Low	II	Low	Chorio-	0.599584906	0.992939633	0.599584906	18
fck023	SAMN18134170	BioTeke	Vaginal swab	122	2nd	NA	NA	NA	Lactobacillus_iners	92.65837104	VMG III	Dominant	NA	NA	NA	NA	NA	0.379064485	0.882679423	NA	NA
fck024	SAMN18134171	BioTeke	Vaginal swab	118	2nd	Natural_Birth	28	283	Lactobacillus_iners	77.03427978	VMG III	Dominant	Term	Low	III	High	Chorio-	0.644958189	1.015626275	0.644958189	12
fck025	SAMN18134172	Bioeasy	Vaginal swab	170	2nd	NA	NA	NA	NA	NA	NA	NA	NA	NA	NA	NA	NA	NA	NA	NA	NA
fck026	SAMN18134173	BioTeke	Vaginal swab	119	2nd	Natural_Birth	24	287	Lactobacillus_crispatus	76.84617865	VMG I	Dominant	Term	Low	I	Low	Chorio+	0.698241541	1.042267951	0.698241541	8
fck027	SAMN18134174	BioTeke	Vaginal swab	102	2nd	C_Section	35	279	Lactobacillus_crispatus	95.51792829	VMG I	Dominant	Term	Low	III	High	Chorio-	0.270491125	0.828392743	0.270491125	13
fck028	SAMN18134175	BioTeke	Vaginal swab	119	2nd	NA	NA	NA	Lactobacillus_crispatus	91.44905274	VMG I	Dominant	NA	NA	NA	NA	NA	0.385218625	0.885756493	NA	NA
fck029	SAMN18134176	BioTeke	Vaginal swab	139	2nd	Natural_Birth	29	271	Bifidobacterium_spp.	47.56558733	VMG VII	Deplete	Term	Low	II	Low	Chorio+	1.414196282	1.400245322	1.414196282	12
fck030	SAMN18134177	Bioeasy	Vaginal swab	133	2nd	NA	NA	NA	Gardnerella_spp.	89.63486455	VMG IV-A	Deplete	NA	NA	NA	NA	NA	0.533978694	0.960136528	NA	NA
fck031	SAMN18134178	BioTeke	Vaginal swab	121	2nd	NA	NA	NA	Lactobacillus_crispatus	97.50041384	VMG I	Dominant	NA	NA	NA	NA	NA	0.169860541	0.778077451	NA	NA
fck032	SAMN18134179	BioTeke	Vaginal swab	112	2nd	Natural_Birth	34	281	Lactobacillus_iners	97.62088676	VMG III	Dominant	Term	Low	IV	High	Chorio+	0.152335411	0.769314886	0.152335411	9
fck033	SAMN18134180	BioTeke	Vaginal swab	170	2nd	NA	NA	NA	Gardnerella_spp.	69.40453451	VMG IV-A	Deplete	NA	NA	NA	NA	NA	1.117995871	1.252145116	NA	NA
fck034	SAMN18134181	BioTeke	Vaginal swab	173	2nd	Natural_Birth	28	277	Bifidobacterium_spp.	88.29555641	VMG VII	Deplete	Term	Low	IV	High	Chorio-	0.611396222	0.998845292	0.611396222	13
fck035	SAMN18134182	BioTeke	Vaginal swab	141	2nd	NA	NA	NA	Lactobacillus_jensenii	86.12064295	VMG V	Deplete	NA	NA	NA	NA	NA	0.708951725	1.047623043	NA	NA
fck036	SAMN18134183	BioTeke	Vaginal swab	113	2nd	NA	NA	NA	Lactobacillus_iners	92.57462687	VMG III	Dominant	NA	NA	NA	NA	NA	0.415675169	0.900984765	NA	NA
fck037	SAMN18134184	BioTeke	Vaginal swab	132	2nd	Natural_Birth	30	287	Lactobacillus_iners	97.35737779	VMG III	Dominant	Term	Low	III	High	Chorio-	0.175771565	0.781032963	0.175771565	12
fck038	SAMN18134185	BioTeke	Vaginal swab	139	2nd	Natural_Birth	34	287	Lactobacillus_iners	97.846636	VMG III	Dominant	Term	Low	III	High	Chorio-	0.137548285	0.761921323	0.137548285	9
fck039	SAMN18134186	BioTeke	Vaginal swab	116	2nd	NA	NA	NA	Lactobacillus_iners	89.24260712	VMG III	Dominant	NA	NA	NA	NA	NA	0.550380728	0.968337544	NA	NA
fck040	SAMN18134187	BioTeke	Vaginal swab	114	2nd	Natural_Birth	33	277	Lactobacillus_iners	96.0685833	VMG III	Dominant	Term	Low	III	High	Chorio-	0.244377573	0.815335967	0.244377573	12
fck041	SAMN18134188	BioTeke	Vaginal swab	145	2nd	C_Section	29	276	Lactobacillus_crispatus	66.08337049	VMG I	Deplete	Term	Low	II	Low	Chorio+	0.884501399	1.13539788	0.884501399	10
fck042	SAMN18134189	BioTeke	Vaginal swab	120	2nd	Natural_Birth	32	253	Lactobacillus_iners	49.02868646	VMG III	Deplete	Preterm	Low	III	High	Chorio+	1.310630639	1.3484625	1.310630639	17
fck043	SAMN18134190	BioTeke	Vaginal swab	175	2nd	NA	NA	NA	Lactobacillus_crispatus	98.57299671	VMG I	Dominant	NA	NA	NA	NA	NA	0.100335862	0.743315112	NA	NA
fck044	SAMN18134191	BioTeke	Vaginal swab	119	2nd	Natural_Birth	26	280	Gardnerella_spp.	86.10255579	VMG IV-A	Deplete	Term	Low	III	High	Chorio-	0.559513476	0.972903918	0.559513476	11
fck045	SAMN18134192	BioTeke	Vaginal swab	110	2nd	NA	NA	NA	Lactobacillus_iners	93.51952278	VMG III	Dominant	NA	NA	NA	NA	NA	0.383755065	0.885024713	NA	NA
fck046	SAMN18134193	BioTeke	Vaginal swab	112	2nd	C_Section	35	275	Lactobacillus_iners	51.92022263	VMG III	Dominant	Term	Low	III	High	Chorio-	0.859730913	1.123012637	0.859730913	11
fck047	SAMN18134194	BioTeke	Vaginal swab	108	2nd	NA	38	270	NA	NA	NA	NA	Term	Low	NA	High	Chorio-	NA	NA	NA	NA
fck048	SAMN18134195	BioTeke	Vaginal swab	107	2nd	NA	NA	NA	Lactobacillus_crispatus	98.23694905	VMG I	Dominant	NA	NA	NA	NA	NA	0.119163905	0.752729133	NA	NA
fck049	SAMN18134196	BioTeke	Vaginal swab	118	2nd	NA	NA	NA	Lactobacillus_crispatus	98.51475279	VMG I	Dominant	NA	NA	NA	NA	NA	0.102476448	0.744385404	NA	NA
fck050	SAMN18134197	BioTeke	Vaginal swab	113	2nd	Natural_Birth	24	270	Lactobacillus_gasseri	88.17435132	VMG II	Dominant	Term	Low	II	Low	Chorio-	0.570674404	0.978484383	0.570674404	19
fck051	SAMN18134198	BioTeke	Vaginal swab	115	2nd	C_Section	28	276	Lactobacillus_iners	98.74436574	VMG III	Dominant	Term	Low	III	High	Chorio-	0.090314478	0.73830442	0.090314478	8
fck052	SAMN18134199	BioTeke	Vaginal swab	108	2nd	NA	NA	NA	Lactobacillus_crispatus	98.37541164	VMG I	Dominant	NA	NA	NA	NA	NA	0.102952779	0.74462357	NA	NA
fck053	SAMN18134200	BioTeke	Vaginal swab	136	2nd	NA	NA	NA	Lactobacillus_iners	98.54651163	VMG III	Dominant	NA	NA	NA	NA	NA	0.098713181	0.742503771	NA	NA
fck054	SAMN18134201	BioTeke	Vaginal swab	114	2nd	Natural_Birth	28	273	Lactobacillus_jensenii	67.74496644	VMG V	Dominant	Term	Low	III	High	Chorio+	0.839278402	1.112786381	0.839278402	15
fck055	SAMN18134202	BioTeke	Vaginal swab	121	2nd	NA	NA	NA	Bifidobacterium_spp.	93.15140383	VMG VII	Deplete	NA	NA	NA	NA	NA	0.413355856	0.899825108	NA	NA
fck056	SAMN18134203	BioTeke	Vaginal swab	112	2nd	Natural_Birth	26	282	Lactobacillus_crispatus	82.78665932	VMG I	Deplete	Term	Low	II	Low	Chorio+	0.620254078	1.003274219	0.620254078	10
fck057	SAMN18134204	BioTeke	Vaginal swab	111	2nd	Natural_Birth	24	278	Lactobacillus_crispatus	93.27785724	VMG I	Dominant	Term	Low	III	High	Chorio-	0.371651926	0.878973143	0.371651926	15
fck058	SAMN18134205	Bioeasy	Vaginal swab	115	2nd	NA	NA	NA	Gardnerella_spp.	46.36352815	VMG IV-A	Deplete	NA	NA	NA	NA	NA	1.269139683	1.327717022	NA	NA
fck059	SAMN18134206	BioTeke	Vaginal swab	112	2nd	Natural_Birth	24	274	Lactobacillus_iners	96.61703395	VMG III	Dominant	Term	Low	III	High	Chorio-	0.217696087	0.801995224	0.217696087	15
fck060	SAMN18134207	BioTeke	Vaginal swab	112	2nd	Natural_Birth	27	292	Lactobacillus_jensenii	63.13242009	VMG V	Deplete	Term	Low	III	High	Chorio-	0.758377432	1.072335896	0.758377432	8
fck061	SAMN18134208	BioTeke	Vaginal swab	119	2nd	NA	NA	NA	Lactobacillus_iners	97.4876115	VMG III	Dominant	NA	NA	NA	NA	NA	0.182789942	0.784542152	NA	NA
fck062	SAMN18134209	Bioeasy	Vaginal swab	120	2nd	NA	NA	NA	Lactobacillus_iners	76.35431918	VMG III	Deplete	NA	NA	NA	NA	NA	0.807056103	1.096675232	NA	NA
fck063	SAMN18134210	Bioeasy	Vaginal swab	105	2nd	NA	NA	NA	Lactobacillus_iners	99.41499086	VMG III	Dominant	NA	NA	NA	NA	NA	0.043692636	0.714993499	NA	NA
fck064	SAMN18134211	BioTeke	Vaginal swab	136	2nd	Natural_Birth	27	279	Lactobacillus_crispatus	78.69232553	VMG I	Dominant	Term	Low	III	High	Chorio+	0.595011974	0.990653168	0.595011974	11
fck065	SAMN18134212	BioTeke	Vaginal swab	120	2nd	NA	NA	NA	NA	NA	NA	NA	NA	NA	NA	NA	NA	NA	NA	NA	NA
fck066	SAMN18134213	BioTeke	Vaginal swab	93	2nd	NA	NA	NA	Lactobacillus_crispatus	98.45804447	VMG I	Dominant	NA	NA	NA	NA	NA	0.100377369	0.743335865	NA	NA
fck067	SAMN18134214	BioTeke	Vaginal swab	122	2nd	Natural_Birth	24	270	Lactobacillus_iners	99.09166965	VMG III	Dominant	Term	Low	III	High	Chorio-	0.065353902	0.725824132	0.065353902	6
fck068	SAMN18134215	Bioeasy	Vaginal swab	115	2nd	Natural_Birth	22	270	Gardnerella_spp.	42.7960667	VMG IV-A	Deplete	Term	High	III	High	Chorio+	1.601284751	1.493789556	1.601284751	12
fck069	SAMN18134216	BioTeke	Vaginal swab	117	2nd	Natural_Birth	30	245	Lactobacillus_iners	82.64607181	VMG III	Deplete	Preterm	Low	III	High	Chorio-	0.520460512	0.953377436	0.520460512	13
fck070	SAMN18134217	BioTeke	Vaginal swab	151	2nd	NA	NA	NA	Lactobacillus_crispatus	94.88841978	VMG I	Dominant	NA	NA	NA	NA	NA	0.294405714	0.840350038	NA	NA
fck071	SAMN18134218	BioTeke	Vaginal swab	114	2nd	Natural_Birth	33	273	Lactobacillus_iners	98.79253568	VMG III	Dominant	Term	Low	III	High	Chorio+	0.085236481	0.735765421	0.085236481	8
fck072	SAMN18134219	BioTeke	Vaginal swab	119	2nd	NA	NA	NA	Lactobacillus_iners	98.39355257	VMG III	Dominant	NA	NA	NA	NA	NA	0.119856135	0.753075248	NA	NA
fck073	SAMN18134220	Bioeasy	Vaginal swab	112	2nd	NA	NA	NA	Lactobacillus_iners	93.18152744	VMG III	Dominant	NA	Low	NA	High	Chorio-	0.384454846	0.885374603	NA	NA
fck074	SAMN18134221	BioTeke	Vaginal swab	112	2nd	C_Section	33	277	Lactobacillus_crispatus	97.664	VMG I	Dominant	Term	Low	III	High	Chorio-	0.144803774	0.765549067	0.144803774	8
fck075	SAMN18134222	BioTeke	Vaginal swab	107	2nd	C_Section	31	266	Lactobacillus_crispatus	90.26640869	VMG I	Dominant	Term	Low	II	Low	Chorio+	0.45899505	0.922644706	0.45899505	16
fck076	SAMN18134223	BioTeke	Vaginal swab	108	2nd	Natural_Birth	36	270	Lactobacillus_crispatus	97.64120872	VMG I	Dominant	Term	Low	III	High	Chorio-	0.153585285	0.769939823	0.153585285	11
fck077	SAMN18134224	BioTeke	Vaginal swab	102	2nd	NA	NA	NA	Bifidobacterium_spp.	95.24090172	VMG VII	Deplete	NA	NA	NA	NA	NA	0.283589359	0.83494186	NA	NA
fck078	SAMN18134225	BioTeke	Vaginal swab	111	2nd	NA	NA	NA	Lactobacillus_crispatus	94.88101353	VMG I	Dominant	NA	NA	NA	NA	NA	0.285017906	0.835656133	NA	NA
fck079	SAMN18134226	BioTeke	Vaginal swab	125	2nd	Natural_Birth	25	270	Lactobacillus_iners	97.60821964	VMG III	Dominant	Term	Low	III	High	Chorio-	0.155405066	0.770849713	0.155405066	9
fck080	SAMN18134227	Bioeasy	Vaginal swab	126	2nd	NA	NA	NA	Gardnerella_spp.	77.54262199	VMG IV-A	Deplete	NA	NA	NA	NA	NA	0.617883046	1.002088704	NA	NA
fck081	SAMN18134228	BioTeke	Vaginal swab	154	2nd	NA	NA	NA	Lactobacillus_iners	63.35634626	VMG III	Dominant	NA	NA	NA	NA	NA	0.716681173	1.051487767	NA	NA
fck082	SAMN18134229	BioTeke	Vaginal swab	127	2nd	NA	NA	NA	Lactobacillus_crispatus	97.13495575	VMG I	Dominant	NA	NA	NA	NA	NA	0.175744901	0.781019631	NA	NA
fck083	SAMN18134230	BioTeke	Vaginal swab	157	2nd	NA	NA	NA	Lactobacillus_iners	97.63501068	VMG III	Dominant	NA	NA	NA	NA	NA	0.162896644	0.774595503	NA	NA
fck084	SAMN18134231	BioTeke	Vaginal swab	121	2nd	Natural_Birth	44	267	Lactobacillus_jensenii	66.82143805	VMG V	Deplete	Term	Low	II	Low	Chorio+	0.82565119	1.105972776	0.82565119	14
fck085	SAMN18134232	BioTeke	Vaginal swab	122	2nd	Natural_Birth	27	282	Lactobacillus_crispatus	97.70580297	VMG I	Dominant	Term	Low	III	High	Chorio+	0.150918083	0.768606222	0.150918083	11
fck086	SAMN18134233	BioTeke	Vaginal swab	115	2nd	NA	NA	NA	Gardnerella_spp.	66.57501604	VMG IV-A	Deplete	NA	NA	NA	NA	NA	0.965126342	1.175710352	NA	NA
fck087	SAMN18134234	BioTeke	Vaginal swab	172	2nd	NA	NA	NA	Lactobacillus_crispatus	98.62201808	VMG I	Dominant	NA	Low	NA	High	Chorio+	0.088679451	0.737486906	NA	NA
fck088	SAMN18134235	BioTeke	Vaginal swab	135	2nd	NA	NA	NA	Lactobacillus_iners	98.76753081	VMG III	Dominant	NA	NA	NA	NA	NA	0.085939706	0.736117034	NA	NA
fck089	SAMN18134236	BioTeke	Vaginal swab	117	2nd	NA	NA	NA	Lactobacillus_iners	97.15184344	VMG III	Dominant	NA	NA	NA	NA	NA	0.180174906	0.783234634	NA	NA
fck090	SAMN18134237	BioTeke	Vaginal swab	107	2nd	Natural_Birth	27	272	Lactobacillus_crispatus	97.56486601	VMG I	Dominant	Term	Low	III	High	Chorio+	0.160976046	0.773635204	0.160976046	13
fck091	SAMN18134238	BioTeke	Vaginal swab	117	2nd	Natural_Birth	23	272	Lactobacillus_crispatus	98.41171617	VMG I	Dominant	Term	Low	III	High	Chorio-	0.101606633	0.743950497	0.101606633	5
fck092	SAMN18134239	BioTeke	Vaginal swab	94	2nd	C_Section	32	282	Gardnerella_spp.	48.25155494	VMG IV-A	Deplete	Term	Low	I	Low	Chorio-	1.401746296	1.394020328	1.401746296	19
fck093	SAMN18134240	BioTeke	Vaginal swab	120	2nd	Natural_Birth	27	285	Lactobacillus_crispatus	98.03297899	VMG I	Dominant	Term	Low	III	High	Chorio+	0.133471708	0.759883035	0.133471708	13
fck094	SAMN18134241	BioTeke	Vaginal swab	119	2nd	Natural_Birth	30	281	Lactobacillus_iners	87.34688196	VMG III	Dominant	Term	Low	IV	High	Chorio-	0.458483093	0.922388727	0.458483093	13
fck095	SAMN18134242	BioTeke	Vaginal swab	105	2nd	Natural_Birth	35	264	Gardnerella_spp.	97.8966577	VMG IV-A	Deplete	Term	Low	III	High	Chorio-	0.143322024	0.764808192	0.143322024	14
fck096	SAMN18134243	BioTeke	Vaginal swab	111	2nd	NA	NA	NA	Lactobacillus_crispatus	97.65849348	VMG I	Dominant	NA	NA	NA	NA	NA	0.157111904	0.771703132	NA	NA
fck097	SAMN18134244	BioTeke	Vaginal swab	113	2nd	NA	NA	NA	Lactobacillus_gasseri	60.75476558	VMG II	Deplete	NA	NA	NA	NA	NA	0.847644442	1.116969402	NA	NA
fck098	SAMN18134245	BioTeke	Vaginal swab	125	2nd	NA	NA	NA	Lactobacillus_crispatus	95.24933306	VMG I	Dominant	NA	NA	NA	NA	NA	0.291177883	0.838736122	NA	NA
fck099	SAMN18134246	BioTeke	Vaginal swab	115	2nd	NA	NA	NA	Lactobacillus_crispatus	87.99019608	VMG I	Dominant	NA	NA	NA	NA	NA	0.598412869	0.992353615	NA	NA
fck100	SAMN18134247	BioTeke	Vaginal swab	114	2nd	NA	NA	NA	Lactobacillus_iners	71.67109124	VMG III	Dominant	NA	NA	NA	NA	NA	0.753661028	1.069977695	NA	NA
fck1000	SAMN18134248	Bioeasy	Vaginal swab	116	2nd	C_Section	34	275	Lactobacillus_crispatus	96.83461594	VMG I	Dominant	Term	Low	III	High	Chorio-	0.192813132	0.789553747	0.192813132	12
fck1001	SAMN18134249	Bioeasy	Vaginal swab	120	2nd	Natural_Birth	32	280	Atopobium_vaginae	96.87274634	VMG IV-A	Deplete	Term	Low	III	High	Chorio-	0.197433664	0.791864013	0.197433664	13
fck1002	SAMN18134250	Bioeasy	Vaginal swab	117	2nd	NA	NA	NA	Lactobacillus_iners	98.56865899	VMG III	Dominant	NA	NA	NA	NA	NA	0.098635241	0.742464801	NA	NA
fck1003	SAMN18134251	Bioeasy	Vaginal swab	121	2nd	NA	NA	NA	Gardnerella_spp.	69.64466321	VMG IV-A	Deplete	NA	NA	NA	NA	NA	0.749689921	1.067992141	NA	NA
fck1004	SAMN18134252	Bioeasy	Vaginal swab	171	2nd	NA	NA	NA	Lactobacillus_iners	98.39242886	VMG III	Dominant	NA	NA	NA	NA	NA	0.112707227	0.749500794	NA	NA
fck1005	SAMN18134253	Bioeasy	Vaginal swab	115	2nd	C_Section	26	283	Lactobacillus_gasseri	78.69553352	VMG II	Deplete	Term	Low	I	Low	Chorio-	0.66411477	1.025204566	0.66411477	9
fck1006	SAMN18134254	Bioeasy	Vaginal swab	113	2nd	Natural_Birth	27	263	Lactobacillus_jensenii	91.57762789	VMG V	Dominant	Term	Low	III	High	Chorio-	0.327210179	0.85675227	0.327210179	5
fck1007	SAMN18134255	Bioeasy	Vaginal swab	114	2nd	Natural_Birth	30	282	Gardnerella_spp.	60.02656042	VMG IV-A	Deplete	Term	High	III	High	Chorio-	1.355317224	1.370805792	1.355317224	14
fck1008	SAMN18134256	Bioeasy	Vaginal swab	116	2nd	NA	NA	NA	Lactobacillus_crispatus	96.01345336	VMG I	Dominant	NA	NA	NA	NA	NA	0.242580671	0.814437516	NA	NA
fck1009	SAMN18134257	Bioeasy	Vaginal swab	118	2nd	NA	NA	NA	Lactobacillus_iners	88.20728678	VMG III	Deplete	NA	NA	NA	NA	NA	0.599320191	0.992807276	NA	NA
fck101	SAMN18134258	BioTeke	Vaginal swab	143	2nd	NA	NA	NA	Gardnerella_spp.	49.311907	VMG IV-A	Deplete	NA	NA	NA	NA	NA	1.360095483	1.373194922	NA	NA
fck1010	SAMN18134259	Bioeasy	Vaginal swab	126	2nd	Natural_Birth	31	274	Lactobacillus_jensenii	81.95462478	VMG V	Deplete	Term	Low	III	High	Chorio-	0.73453409	1.060414225	0.73453409	11
fck1011	SAMN18134260	Bioeasy	Vaginal swab	118	2nd	NA	NA	NA	Lactobacillus_crispatus	95.59436913	VMG I	Dominant	NA	NA	NA	NA	NA	0.214064758	0.80017956	NA	NA
fck1012	SAMN18134261	Bioeasy	Vaginal swab	137	2nd	NA	NA	NA	Lactobacillus_crispatus	98.94293085	VMG I	Dominant	NA	NA	NA	NA	NA	0.078285725	0.732290043	NA	NA
fck1013	SAMN18134262	Bioeasy	Vaginal swab	114	2nd	NA	NA	NA	Lactobacillus_crispatus	98.71644131	VMG I	Dominant	NA	NA	NA	NA	NA	0.089080334	0.737687347	NA	NA
fck1014	SAMN18134263	Bioeasy	Vaginal swab	128	2nd	Natural_Birth	38	275	Lactobacillus_iners	95.2440439	VMG III	Dominant	Term	Low	III	High	Chorio+	0.271751653	0.829023007	0.271751653	12
fck1015	SAMN18134264	Bioeasy	Vaginal swab	123	2nd	NA	NA	NA	Lactobacillus_iners	96.36262925	VMG III	Dominant	NA	NA	NA	NA	NA	0.212271046	0.799282704	NA	NA
fck1016	SAMN18134265	Bioeasy	Vaginal swab	151	2nd	NA	NA	NA	Gardnerella_spp.	46.42282239	VMG IV-A	Deplete	NA	NA	NA	NA	NA	1.754213917	1.570254139	NA	NA
fck1017	SAMN18134266	Bioeasy	Vaginal swab	122	2nd	NA	NA	NA	Lactobacillus_crispatus	69.23903038	VMG I	Dominant	NA	NA	NA	NA	NA	0.713797625	1.050045993	NA	NA
fck1018	SAMN18134267	Bioeasy	Vaginal swab	107	2nd	NA	NA	NA	Lactobacillus_crispatus	97.41246051	VMG I	Dominant	NA	NA	NA	NA	NA	0.14461024	0.765452301	NA	NA
fck1019	SAMN18134268	Bioeasy	Vaginal swab	130	2nd	NA	NA	NA	Lactobacillus_gasseri	56.18814515	VMG II	Deplete	NA	NA	NA	NA	NA	0.985381671	1.185838016	NA	NA
fck102	SAMN18134269	BioTeke	Vaginal swab	119	2nd	NA	NA	NA	Lactobacillus_crispatus	98.29681171	VMG I	Dominant	NA	NA	NA	NA	NA	0.118889456	0.752591909	NA	NA
fck1020	SAMN18134270	Bioeasy	Vaginal swab	122	2nd	NA	NA	NA	Lactobacillus_crispatus	98.3805668	VMG I	Dominant	NA	NA	NA	NA	NA	0.10408256	0.745188461	NA	NA
fck1021	SAMN18134271	Bioeasy	Vaginal swab	105	2nd	Natural_Birth	27	259	Lactobacillus_crispatus	97.94631598	VMG I	Dominant	Term	Low	I	Low	Chorio+	0.119567273	0.752930817	0.119567273	5
fck1022	SAMN18134272	Bioeasy	Vaginal swab	124	2nd	Natural_Birth	26	277	Lactobacillus_crispatus	97.19091948	VMG I	Dominant	Term	Low	I	Low	Chorio-	0.172301382	0.779297872	0.172301382	9
fck1023	SAMN18134273	Bioeasy	Vaginal swab	132	2nd	NA	NA	NA	Lactobacillus_crispatus	98.43091487	VMG I	Dominant	NA	NA	NA	NA	NA	0.105470372	0.745882367	NA	NA
fck1024	SAMN18134274	Bioeasy	Vaginal swab	136	2nd	Natural_Birth	29	280	Atopobium_vaginae	67.92007942	VMG IV-A	Deplete	Term	Low	II	Low	Chorio-	0.882386357	1.134340359	0.882386357	14
fck1025	SAMN18134275	Bioeasy	Vaginal swab	131	2nd	Natural_Birth	22	278	Lactobacillus_crispatus	98.26058597	VMG I	Dominant	Term	Low	I	Low	Chorio-	0.122149702	0.754222032	0.122149702	11
fck1026	SAMN18134276	Bioeasy	Vaginal swab	115	2nd	Natural_Birth	25	286	Lactobacillus_iners	96.848167	VMG III	Dominant	Term	Low	III	High	Chorio+	0.195376806	0.790835584	0.195376806	14
fck1027	SAMN18134277	Bioeasy	Vaginal swab	117	2nd	C_Section	32	270	Lactobacillus_iners	67.02388569	VMG III	Deplete	Term	Low	III	High	Chorio-	1.069585215	1.227939788	1.069585215	13
fck1028	SAMN18134278	Bioeasy	Vaginal swab	85	1st	NA	NA	NA	Lactobacillus_iners	96.34837832	VMG III	Dominant	NA	NA	NA	NA	NA	0.219163847	0.802729104	NA	NA
fck1029	SAMN18134279	Bioeasy	Vaginal swab	142	2nd	C_Section	29	266	Lactobacillus_delbrueckii	94.50867052	VMG VI	Dominant	Term	Low	III	High	Chorio-	0.297758836	0.842026599	0.297758836	10
fck103	SAMN18134280	BioTeke	Vaginal swab	119	2nd	Natural_Birth	33	273	Lactobacillus_iners	95.69136746	VMG III	Dominant	Term	Low	III	High	Chorio-	0.202821837	0.794558099	0.202821837	6
fck1030	SAMN18134281	Bioeasy	Vaginal swab	105	2nd	Natural_Birth	33	274	Gardnerella_spp.	50.06637323	VMG IV-A	Deplete	Term	Low	IV	High	Chorio-	0.880109929	1.133202145	0.880109929	7
fck1031	SAMN18134282	Bioeasy	Vaginal swab	106	2nd	Natural_Birth	32	267	Gardnerella_spp.	97.74774775	VMG IV-A	Deplete	Term	Low	I	Low	Chorio-	0.148490928	0.767392645	0.148490928	9
fck1032	SAMN18134283	Bioeasy	Vaginal swab	142	2nd	NA	NA	NA	Lactobacillus_iners	98.51224537	VMG III	Dominant	NA	NA	NA	NA	NA	0.091117842	0.738706101	NA	NA
fck1033	SAMN18134284	Bioeasy	Vaginal swab	115	2nd	Natural_Birth	36	278	Lactobacillus_crispatus	98.4434481	VMG I	Dominant	Term	NA	NA	NA	Chorio+	0.103920555	0.745107458	NA	NA
fck1034	SAMN18134285	Bioeasy	Vaginal swab	114	2nd	Natural_Birth	29	278	Lactobacillus_gasseri	79.75503308	VMG II	Deplete	Term	Low	I	Low	Chorio-	0.592098472	0.989196416	0.592098472	9
fck1035	SAMN18134286	Bioeasy	Vaginal swab	124	2nd	NA	NA	NA	Atopobium_vaginae	97.42210267	VMG IV-A	Deplete	NA	NA	NA	NA	NA	0.162965306	0.774629833	NA	NA
fck1036	SAMN18134287	Bioeasy	Vaginal swab	122	2nd	NA	NA	NA	Lactobacillus_iners	98.14548779	VMG III	Dominant	NA	NA	NA	NA	NA	0.116965315	0.751629838	NA	NA
fck1037	SAMN18134288	Bioeasy	Vaginal swab	123	2nd	Natural_Birth	19	282	Lactobacillus_crispatus	99.34848905	VMG I	Dominant	Term	Low	II	Low	Chorio-	0.051238069	0.718766215	0.051238069	9
fck1038	SAMN18134289	Bioeasy	Vaginal swab	151	2nd	NA	NA	NA	Lactobacillus_iners	96.92032585	VMG III	Dominant	NA	NA	NA	NA	NA	0.178210307	0.782252334	NA	NA
fck1039	SAMN18134290	Bioeasy	Vaginal swab	116	2nd	C_Section	36	277	Lactobacillus_gasseri	59.19865744	VMG II	Deplete	Term	Low	III	High	Chorio-	1.023200387	1.204747374	1.023200387	10
fck104	SAMN18134291	BioTeke	Vaginal swab	102	2nd	C_Section	28	277	Lactobacillus_crispatus	97.55217727	VMG I	Dominant	Term	Low	III	High	Chorio+	0.158063587	0.772178974	0.158063587	11
fck1040	SAMN18134292	Bioeasy	Vaginal swab	145	2nd	Natural_Birth	26	260	Lactobacillus_iners	68.82776686	VMG III	Dominant	Term	Low	IV	High	Chorio+	0.680678897	1.033486629	0.680678897	9
fck1041	SAMN18134293	Bioeasy	Vaginal swab	146	2nd	NA	NA	NA	Lactobacillus_crispatus	97.27823582	VMG I	Dominant	NA	NA	NA	NA	NA	0.187345061	0.786819711	NA	NA
fck1042	SAMN18134294	Bioeasy	Vaginal swab	110	2nd	NA	NA	NA	Lactobacillus_crispatus	97.40194854	VMG I	Dominant	NA	NA	NA	NA	NA	0.171029691	0.778662026	NA	NA
fck1043	SAMN18134295	Bioeasy	Vaginal swab	104	2nd	NA	NA	NA	Lactobacillus_gasseri	90.77773521	VMG II	Dominant	NA	NA	NA	NA	NA	0.385236466	0.885765413	NA	NA
fck1044	SAMN18134296	Bioeasy	Vaginal swab	122	2nd	NA	NA	NA	Lactobacillus_iners	65.48015365	VMG III	Dominant	NA	NA	NA	NA	NA	0.917980056	1.152137209	NA	NA
fck1045	SAMN18134297	Bioeasy	Vaginal swab	120	2nd	C_Section	27	275	Lactobacillus_crispatus	98.59943978	VMG I	Dominant	Term	Low	III	High	Chorio-	0.086460347	0.736377354	0.086460347	6
fck1046	SAMN18134298	Bioeasy	Vaginal swab	112	2nd	NA	NA	NA	Lactobacillus_crispatus	98.20664543	VMG I	Dominant	NA	NA	NA	NA	NA	0.121494653	0.753894507	NA	NA
fck1047	SAMN18134299	Bioeasy	Vaginal swab	113	2nd	Natural_Birth	34	276	Lactobacillus_crispatus	98.43638222	VMG I	Dominant	Term	Low	I	Low	Chorio+	0.106460914	0.746377638	0.106460914	9
fck1048	SAMN18134300	Bioeasy	Vaginal swab	140	2nd	Natural_Birth	25	276	Lactobacillus_iners	97.72727273	VMG III	Dominant	Term	Low	III	High	Chorio-	0.148462728	0.767378545	0.148462728	12
fck1049	SAMN18134301	Bioeasy	Vaginal swab	107	2nd	NA	22	NA	Lactobacillus_iners	96.53099358	VMG III	Dominant	NA	NA	NA	NA	NA	0.22169374	0.803994051	NA	NA
fck105	SAMN18134302	BioTeke	Vaginal swab	113	2nd	NA	NA	NA	Lactobacillus_iners	83.7628866	VMG III	Dominant	NA	NA	NA	NA	NA	0.565932067	0.976113214	NA	NA
fck1050	SAMN18134303	Bioeasy	Vaginal swab	168	2nd	NA	NA	NA	Lactobacillus_crispatus	74.34590554	VMG I	Dominant	NA	NA	NA	NA	NA	0.804982144	1.095638252	NA	NA
fck1051	SAMN18134304	Bioeasy	Vaginal swab	128	2nd	NA	NA	NA	NA	NA	NA	NA	NA	NA	NA	NA	NA	NA	NA	NA	NA
fck1052	SAMN18134305	Bioeasy	Vaginal swab	112	2nd	Natural_Birth	33	260	Lactobacillus_iners	82.04618179	VMG III	Dominant	Term	Low	I	Low	Chorio-	0.542992625	0.964643493	0.542992625	10
fck1053	SAMN18134306	Bioeasy	Vaginal swab	151	2nd	NA	NA	NA	Lactobacillus_iners	98.58781995	VMG III	Dominant	NA	NA	NA	NA	NA	0.09633035	0.741312355	NA	NA
fck1054	SAMN18134307	Bioeasy	Vaginal swab	108	2nd	Natural_Birth	29	259	Atopobium_vaginae	79.74281632	VMG IV-A	Deplete	Term	Low	I	Low	Chorio+	0.900345941	1.143320151	0.900345941	20
fck1055	SAMN18134308	Bioeasy	Vaginal swab	130	2nd	Natural_Birth	26	270	Lactobacillus_crispatus	98.46459737	VMG I	Dominant	Term	Low	IV	High	Chorio+	0.101946128	0.744120244	0.101946128	8
fck1056	SAMN18134309	Bioeasy	Vaginal swab	115	2nd	NA	NA	NA	Lactobacillus_iners	55.3660688	VMG III	Dominant	NA	NA	NA	NA	NA	0.908996622	1.147645492	NA	NA
fck1057	SAMN18134310	Bioeasy	Vaginal swab	107	2nd	NA	NA	NA	Lactobacillus_iners	70.50501977	VMG III	Dominant	NA	NA	NA	NA	NA	0.885667391	1.135980876	NA	NA
fck1058	SAMN18134311	Bioeasy	Vaginal swab	130	2nd	NA	NA	NA	NA	NA	NA	NA	NA	NA	NA	NA	NA	NA	NA	NA	NA
fck1059	SAMN18134312	Bioeasy	Vaginal swab	91	2nd	NA	NA	NA	Lactobacillus_gasseri	95.53896228	VMG II	Dominant	NA	NA	NA	NA	NA	0.238843217	0.812568789	NA	NA
fck106	SAMN18134313	BioTeke	Vaginal swab	115	2nd	C_Section	35	268	Lactobacillus_iners	62.52036132	VMG III	Dominant	Term	Low	III	High	Chorio+	0.765635899	1.07596513	0.765635899	8
fck1060	SAMN18134314	Bioeasy	Vaginal swab	129	2nd	NA	NA	NA	Lactobacillus_iners	96.55126762	VMG III	Dominant	NA	NA	NA	NA	NA	0.210550058	0.79842221	NA	NA
fck1061	SAMN18134315	Bioeasy	Vaginal swab	121	2nd	C_Section	37	267	Lactobacillus_iners	96.59710895	VMG III	Dominant	Term	Low	IV	High	Chorio+	0.193227622	0.789760991	0.193227622	10
fck1062	SAMN18134316	Bioeasy	Vaginal swab	95	2nd	NA	NA	NA	Lactobacillus_crispatus	63.49310932	VMG I	Dominant	NA	NA	NA	NA	NA	0.708615695	1.047455028	NA	NA
fck1063	SAMN18134317	Bioeasy	Vaginal swab	107	2nd	C_Section	33	240	Lactobacillus_iners	98.07006311	VMG III	Dominant	Preterm	Low	III	High	Chorio-	0.121728099	0.75401123	0.121728099	9
fck1064	SAMN18134318	Bioeasy	Vaginal swab	125	2nd	NA	NA	NA	Lactobacillus_crispatus	99.41060904	VMG I	Dominant	NA	NA	NA	NA	NA	0.041494304	0.713894333	NA	NA
fck1065	SAMN18134319	Bioeasy	Vaginal swab	95	2nd	NA	NA	NA	Lactobacillus_jensenii	59.11402941	VMG V	Dominant	NA	NA	NA	NA	NA	0.74961885	1.067956605	NA	NA
fck1066	SAMN18134320	Bioeasy	Vaginal swab	186	2nd	Natural_Birth	31	287	Lactobacillus_crispatus	64.06343507	VMG I	Dominant	Term	Low	III	High	Chorio-	0.740003543	1.063148952	0.740003543	10
fck1067	SAMN18134321	Bioeasy	Vaginal swab	117	2nd	NA	NA	NA	Lactobacillus_crispatus	95.78231972	VMG I	Dominant	NA	NA	NA	NA	NA	0.253692863	0.819993612	NA	NA
fck1068	SAMN18134322	Bioeasy	Vaginal swab	103	2nd	Natural_Birth	29	269	Lactobacillus_iners	99.06420587	VMG III	Dominant	Term	Low	III	High	Chorio-	0.062330345	0.724312353	0.062330345	5
fck1069	SAMN18134323	Bioeasy	Vaginal swab	122	2nd	Natural_Birth	20	275	Lactobacillus_iners	96.98992871	VMG III	Dominant	Term	Low	IV	High	Chorio-	0.192340877	0.789317619	0.192340877	12
fck107	SAMN18134324	BioTeke	Vaginal swab	144	2nd	NA	NA	NA	Lactobacillus_crispatus	99.07506226	VMG I	Dominant	NA	NA	NA	NA	NA	0.062491576	0.724392968	NA	NA
fck1070	SAMN18134325	Bioeasy	Vaginal swab	132	2nd	Natural_Birth	28	280	Lactobacillus_crispatus	98.32130611	VMG I	Dominant	Term	Low	II	Low	Chorio+	0.11718718	0.751740771	0.11718718	14
fck1071	SAMN18134326	Bioeasy	Vaginal swab	109	2nd	Natural_Birth	21	275	Bifidobacterium_spp.	76.97997474	VMG VII	Deplete	Term	Low	I	Low	Chorio-	0.833135374	1.109714868	0.833135374	18
fck1072	SAMN18134327	Bioeasy	Vaginal swab	185	2nd	NA	NA	NA	Lactobacillus_iners	97.21003394	VMG III	Dominant	NA	NA	NA	NA	NA	0.186467575	0.786380968	NA	NA
fck1073	SAMN18134328	Bioeasy	Vaginal swab	121	2nd	NA	NA	NA	Gardnerella_spp.	97.6076555	VMG IV-A	Deplete	NA	NA	NA	NA	NA	0.160916332	0.773605347	NA	NA
fck1074	SAMN18134329	Bioeasy	Vaginal swab	109	2nd	Natural_Birth	34	281	Lactobacillus_iners	98.28550933	VMG III	Dominant	Term	Low	III	High	Chorio-	0.115120077	0.750707219	0.115120077	9
fck1075	SAMN18134330	Bioeasy	Vaginal swab	116	2nd	Natural_Birth	33	280	Lactobacillus_iners	99.39777736	VMG III	Dominant	Term	Low	III	High	Chorio+	0.04491204	0.715603201	0.04491204	6
fck1076	SAMN18134331	Bioeasy	Vaginal swab	116	2nd	C_Section	36	273	Lactobacillus_delbrueckii	67.47889791	VMG VI	Deplete	Term	Low	I	Low	Chorio-	1.35345788	1.369876121	1.35345788	19
fck1077	SAMN18134332	Bioeasy	Vaginal swab	102	2nd	Natural_Birth	25	278	Lactobacillus_gasseri	99.25040222	VMG II	Dominant	Term	Low	III	High	Chorio-	0.049672468	0.717983414	0.049672468	5
fck1078	SAMN18134333	Bioeasy	Vaginal swab	115	2nd	NA	NA	NA	Lactobacillus_crispatus	98.86611099	VMG I	Dominant	NA	NA	NA	NA	NA	0.076039885	0.731167123	NA	NA
fck1079	SAMN18134334	Bioeasy	Vaginal swab	113	2nd	Natural_Birth	25	279	Lactobacillus_crispatus	95.91601701	VMG I	Dominant	Term	Low	I	Low	Chorio-	0.213138935	0.799716648	0.213138935	10
fck108	SAMN18134335	BioTeke	Vaginal swab	108	2nd	Natural_Birth	26	267	Lactobacillus_iners	96.52784191	VMG III	Dominant	Term	Low	III	High	Chorio-	0.191066663	0.788680512	0.191066663	8
fck1080	SAMN18134336	Bioeasy	Vaginal swab	107	2nd	C_Section	23	279	Lactobacillus_crispatus	97.18118662	VMG I	Dominant	Term	Low	III	High	Chorio+	0.176902983	0.781598672	0.176902983	11
fck1081	SAMN18134337	Bioeasy	Vaginal swab	124	2nd	NA	NA	NA	Lactobacillus_crispatus	98.78417455	VMG I	Dominant	NA	NA	NA	NA	NA	0.084206918	0.73525064	NA	NA
fck1082	SAMN18134338	Bioeasy	Vaginal swab	132	2nd	NA	NA	NA	Lactobacillus_iners	97.15216683	VMG III	Dominant	NA	NA	NA	NA	NA	0.173654077	0.779974219	NA	NA
fck1083	SAMN18134339	Bioeasy	Vaginal swab	108	2nd	Natural_Birth	29	270	Lactobacillus_iners	98.70031736	VMG III	Dominant	Term	Low	III	High	Chorio+	0.086925229	0.736609795	0.086925229	6
fck1084	SAMN18134340	Bioeasy	Vaginal swab	119	2nd	NA	NA	NA	Lactobacillus_crispatus	80.43036947	VMG I	Deplete	NA	NA	NA	NA	NA	0.709909051	1.048101706	NA	NA
fck1085	SAMN18134341	Bioeasy	Vaginal swab	130	2nd	Natural_Birth	31	278	Lactobacillus_iners	98.31438955	VMG III	Dominant	Term	Low	IV	High	Chorio-	0.11209915	0.749196756	0.11209915	8
fck1086	SAMN18134342	Bioeasy	Vaginal swab	125	2nd	C_Section	25	274	Lactobacillus_crispatus	61.54049996	VMG I	Dominant	Term	Low	IV	High	Chorio-	0.818467243	1.102380802	0.818467243	12
fck1087	SAMN18134343	Bioeasy	Vaginal swab	121	2nd	Natural_Birth	29	260	Lactobacillus_crispatus	97.52670039	VMG I	Dominant	Term	Low	I	Low	Chorio-	0.146313275	0.766303818	0.146313275	7
fck1088	SAMN18134344	Bioeasy	Vaginal swab	121	2nd	Natural_Birth	34	274	Gardnerella_spp.	98.49440226	VMG IV-A	Deplete	Term	Low	III	High	Chorio-	0.092177366	0.739235864	0.092177366	4
fck1089	SAMN18134345	Bioeasy	Vaginal swab	121	2nd	Natural_Birth	30	270	Lactobacillus_iners	53.03984397	VMG III	Dominant	Term	Low	IV	High	Chorio-	0.753431713	1.069863037	0.753431713	6
fck109	SAMN18134346	BioTeke	Vaginal swab	124	2nd	C_Section	34	268	Lactobacillus_iners	96.45948545	VMG III	Dominant	Term	Low	III	High	Chorio-	0.20391172	0.795103041	0.20391172	12
fck1090	SAMN18134347	Bioeasy	Vaginal swab	138	2nd	NA	NA	NA	Lactobacillus_crispatus	61.77222267	VMG I	Dominant	NA	NA	NA	NA	NA	0.73917693	1.062735646	NA	NA
fck1091	SAMN18134348	Bioeasy	Vaginal swab	120	2nd	Natural_Birth	28	277	Lactobacillus_gasseri	50.52728106	VMG II	Deplete	Term	Low	I	Low	Chorio-	1.847844317	1.617069339	1.847844317	23
fck1092	SAMN18134349	Bioeasy	Vaginal swab	134	2nd	Natural_Birth	29	282	Lactobacillus_iners	96.93832707	VMG III	Dominant	Term	Low	II	Low	Chorio-	0.188705849	0.787500105	0.188705849	11
fck1093	SAMN18134350	Bioeasy	Vaginal swab	105	2nd	NA	NA	NA	Lactobacillus_iners	98.02952329	VMG III	Dominant	NA	NA	NA	NA	NA	0.136208557	0.761251459	NA	NA
fck1094	SAMN18134351	Bioeasy	Vaginal swab	106	2nd	NA	NA	NA	Lactobacillus_crispatus	96.25987425	VMG I	Dominant	NA	NA	NA	NA	NA	0.236777903	0.811536132	NA	NA
fck1095	SAMN18134352	Bioeasy	Vaginal swab	161	2nd	NA	NA	NA	Lactobacillus_crispatus	96.69406121	VMG I	Dominant	NA	NA	NA	NA	NA	0.204411733	0.795353047	NA	NA
fck1096	SAMN18134353	Bioeasy	Vaginal swab	111	2nd	NA	NA	NA	Lactobacillus_crispatus	99.33159855	VMG I	Dominant	NA	NA	NA	NA	NA	0.050809645	0.718552003	NA	NA
fck1097	SAMN18134354	Bioeasy	Vaginal swab	126	2nd	Natural_Birth	29	275	Bifidobacterium_spp.	50.68607069	VMG VII	Deplete	Term	Low	I	Low	Chorio-	0.809365858	1.097830109	0.809365858	10
fck1098	SAMN18134355	Bioeasy	Vaginal swab	123	2nd	C_Section	33	272	Lactobacillus_crispatus	98.85507994	VMG I	Dominant	Term	Low	III	High	Chorio-	0.081082046	0.733688203	0.081082046	10
fck1099	SAMN18134356	Bioeasy	Vaginal swab	134	2nd	Natural_Birth	29	258	Lactobacillus_iners	98.80032156	VMG III	Dominant	Preterm	Low	I	Low	Chorio-	0.083293283	0.734793822	0.083293283	8
fck110	SAMN18134357	BioTeke	Vaginal swab	120	2nd	Natural_Birth	27	288	Gardnerella_spp.	39.33532256	VMG IV-A	Deplete	Term	High	III	High	Chorio+	1.623223606	1.504758984	1.623223606	13
fck1100	SAMN18134358	Bioeasy	Vaginal swab	133	2nd	NA	NA	NA	Lactobacillus_gasseri	54.144445	VMG II	Deplete	NA	NA	NA	NA	NA	0.822193691	1.104244026	NA	NA
fck1101	SAMN18134359	Bioeasy	Vaginal swab	115	2nd	NA	NA	NA	Lactobacillus_crispatus	98.98852142	VMG I	Dominant	NA	NA	NA	NA	NA	0.06665454	0.72647445	NA	NA
fck1102	SAMN18134360	Bioeasy	Vaginal swab	145	2nd	C_Section	26	278	Atopobium_vaginae	97.58713137	VMG IV-A	Deplete	Term	Low	II	Low	Chorio-	0.146321142	0.766307751	0.146321142	7
fck1103	SAMN18134361	Bioeasy	Vaginal swab	135	2nd	C_Section	27	282	Gardnerella_spp.	97.93628955	VMG IV-A	Deplete	Term	Low	II	Low	Chorio-	0.128533259	0.75741381	0.128533259	6
fck1104	SAMN18134362	Bioeasy	Vaginal swab	119	2nd	C_Section	39	259	Lactobacillus_iners	97.57127772	VMG III	Dominant	Term	Low	III	High	Chorio+	0.156591494	0.771442928	0.156591494	11
fck1105	SAMN18134363	Bioeasy	Vaginal swab	117	2nd	NA	NA	NA	NA	NA	NA	NA	NA	NA	NA	NA	NA	NA	NA	NA	NA
fck1106	SAMN18134364	Bioeasy	Vaginal swab	123	2nd	C_Section	34	258	Lactobacillus_crispatus	98.43400447	VMG I	Dominant	Preterm	Low	III	High	Chorio+	0.104770959	0.74553266	0.104770959	8
fck1107	SAMN18134365	Bioeasy	Vaginal swab	96	2nd	NA	NA	NA	Lactobacillus_crispatus	96.63601162	VMG I	Dominant	NA	NA	NA	NA	NA	0.202206319	0.79425034	NA	NA
fck1108	SAMN18134366	Bioeasy	Vaginal swab	133	2nd	NA	NA	NA	Lactobacillus_iners	95.28451598	VMG III	Dominant	NA	NA	NA	NA	NA	0.288812905	0.837553633	NA	NA
fck1109	SAMN18134367	Bioeasy	Vaginal swab	123	2nd	Natural_Birth	26	285	Lactobacillus_iners	98.52792221	VMG III	Dominant	Term	Low	III	High	Chorio+	0.107774123	0.747034242	0.107774123	13
fck111	SAMN18134368	BioTeke	Vaginal swab	120	2nd	NA	NA	NA	Lactobacillus_gasseri	90.40810017	VMG II	Dominant	NA	NA	NA	NA	NA	0.436542362	0.911418362	NA	NA
fck1110	SAMN18134369	Bioeasy	Vaginal swab	133	2nd	Natural_Birth	27	277	Lactobacillus_jensenii	67.29975227	VMG V	Dominant	Term	Low	III	High	Chorio-	0.697815948	1.042055154	0.697815948	9
fck1111	SAMN18134370	Bioeasy	Vaginal swab	110	2nd	C_Section	34	227	Lactobacillus_gasseri	98.60294582	VMG II	Dominant	Preterm	Low	II	Low	Chorio+	0.097460637	0.741877499	0.097460637	10
fck1112	SAMN18134371	Bioeasy	Vaginal swab	104	2nd	Natural_Birth	27	282	Gardnerella_spp.	67.62827822	VMG IV-A	Deplete	Term	Low	III	High	Chorio+	0.967233757	1.176764059	0.967233757	14
fck1113	SAMN18134372	Bioeasy	Vaginal swab	119	2nd	NA	NA	NA	Lactobacillus_iners	86.87900641	VMG III	Dominant	NA	NA	NA	NA	NA	0.531161071	0.958727716	NA	NA
fck1114	SAMN18134373	Bioeasy	Vaginal swab	120	2nd	NA	NA	NA	Lactobacillus_jensenii	61.31279795	VMG V	Dominant	NA	NA	NA	NA	NA	0.867546774	1.126920567	NA	NA
fck1115	SAMN18134374	Bioeasy	Vaginal swab	113	2nd	NA	NA	NA	Lactobacillus_iners	72.41508726	VMG III	Deplete	NA	NA	NA	NA	NA	0.931053002	1.158673682	NA	NA
fck1116	SAMN18134375	Bioeasy	Vaginal swab	116	2nd	C_Section	34	273	Lactobacillus_iners	98.15577791	VMG III	Dominant	Term	Low	II	Low	Chorio-	0.123551939	0.75492315	0.123551939	8
fck1117	SAMN18134376	Bioeasy	Vaginal swab	153	2nd	NA	NA	NA	Lactobacillus_iners	94.89708405	VMG III	Dominant	NA	NA	NA	NA	NA	0.257174871	0.821734616	NA	NA
fck1118	SAMN18134377	Bioeasy	Vaginal swab	116	2nd	NA	NA	NA	Lactobacillus_crispatus	90.51998585	VMG I	Dominant	NA	NA	NA	NA	NA	0.422647323	0.904470842	NA	NA
fck1119	SAMN18134378	Bioeasy	Vaginal swab	129	2nd	NA	NA	NA	Gardnerella_spp.	60.17680921	VMG IV-A	Deplete	NA	NA	NA	NA	NA	0.972186895	1.179240628	NA	NA
fck112	SAMN18134379	BioTeke	Vaginal swab	109	2nd	Natural_Birth	27	273	Lactobacillus_gasseri	56.14926419	VMG II	Dominant	Term	Low	III	High	Chorio-	0.894114481	1.140204421	0.894114481	13
fck1120	SAMN18134380	Bioeasy	Vaginal swab	114	2nd	NA	NA	NA	Lactobacillus_crispatus	99.11701005	VMG I	Dominant	NA	NA	NA	NA	NA	0.066588542	0.726441452	NA	NA
fck1121	SAMN18134381	Bioeasy	Vaginal swab	102	2nd	Natural_Birth	28	280	Lactobacillus_crispatus	67.58437851	VMG I	Deplete	Term	Low	I	Low	Chorio+	0.736989979	1.06164217	0.736989979	11
fck1122	SAMN18134382	Bioeasy	Vaginal swab	139	2nd	NA	NA	NA	Lactobacillus_iners	97.06108126	VMG III	Dominant	NA	NA	NA	NA	NA	0.167289636	0.776791998	NA	NA
fck1123	SAMN18134383	Bioeasy	Vaginal swab	120	2nd	Natural_Birth	24	270	Lactobacillus_crispatus	97.42250674	VMG I	Dominant	Term	Low	III	High	Chorio-	0.157918258	0.772106309	0.157918258	7
fck1124	SAMN18134384	Bioeasy	Vaginal swab	133	2nd	NA	NA	NA	NA	NA	NA	NA	NA	NA	NA	NA	NA	NA	NA	NA	NA
fck1125	SAMN18134385	Bioeasy	Vaginal swab	173	2nd	NA	NA	NA	NA	NA	NA	NA	NA	NA	NA	NA	NA	NA	NA	NA	NA
fck1126	SAMN18134386	Bioeasy	Vaginal swab	92	2nd	NA	NA	NA	NA	NA	NA	NA	NA	NA	NA	NA	NA	NA	NA	NA	NA
fck1127	SAMN18134387	Bioeasy	Vaginal swab	108	2nd	NA	NA	NA	Lactobacillus_crispatus	64.4633111	VMG I	Dominant	NA	NA	NA	NA	NA	0.906994801	1.146644581	NA	NA
fck1128	SAMN18134388	Bioeasy	Vaginal swab	113	2nd	Natural_Birth	31	285	Gardnerella_spp.	39.50684932	VMG IV-A	Deplete	Term	High	IV	High	Chorio-	1.683419181	1.534856771	1.683419181	14
fck1129	SAMN18134389	Bioeasy	Vaginal swab	127	2nd	NA	NA	NA	NA	NA	NA	NA	NA	NA	NA	NA	NA	NA	NA	NA	NA
fck113	SAMN18134390	BioTeke	Vaginal swab	118	2nd	Natural_Birth	34	261	Lactobacillus_crispatus	96.15013405	VMG I	Dominant	Term	Low	III	High	Chorio+	0.243596925	0.814945643	0.243596925	12
fck1130	SAMN18134391	Bioeasy	Vaginal swab	119	2nd	NA	NA	NA	NA	NA	NA	NA	NA	NA	NA	NA	NA	NA	NA	NA	NA
fck1131	SAMN18134392	Bioeasy	Vaginal swab	142	2nd	NA	NA	NA	Bifidobacterium_spp.	90.54383117	VMG VII	Deplete	NA	NA	NA	NA	NA	0.49272522	0.939509791	NA	NA
fck1132	SAMN18134393	Bioeasy	Vaginal swab	140	2nd	NA	NA	NA	Lactobacillus_iners	85.54801164	VMG III	Dominant	NA	NA	NA	NA	NA	0.638231328	1.012262844	NA	NA
fck1133	SAMN18134394	Bioeasy	Vaginal swab	89	1st	NA	NA	NA	Streptococcus_agalactiae	95.38719597	VMG IV-B	Deplete	NA	NA	NA	NA	NA	0.272417932	0.829356147	NA	NA
fck1134	SAMN18134395	Bioeasy	Vaginal swab	125	2nd	NA	NA	NA	NA	NA	NA	NA	NA	NA	NA	NA	NA	NA	NA	NA	NA
fck1135	SAMN18134396	Bioeasy	Vaginal swab	119	2nd	NA	NA	NA	NA	NA	NA	NA	NA	NA	NA	NA	NA	NA	NA	NA	NA
fck1136	SAMN18134397	Bioeasy	Vaginal swab	140	2nd	NA	NA	NA	NA	NA	NA	NA	NA	NA	NA	NA	NA	NA	NA	NA	NA
fck1137	SAMN18134398	Bioeasy	Vaginal swab	121	2nd	NA	NA	NA	NA	NA	NA	NA	NA	NA	NA	NA	NA	NA	NA	NA	NA
fck1138	SAMN18134399	Bioeasy	Vaginal swab	87	1st	NA	NA	NA	Lactobacillus_iners	34.62643678	VMG III	Deplete	NA	NA	NA	NA	NA	1.803745208	1.595019784	NA	NA
fck1139	SAMN18134400	Bioeasy	Vaginal swab	106	2nd	NA	NA	NA	Lactobacillus_iners	95.53708833	VMG III	Dominant	NA	NA	NA	NA	NA	0.254256463	0.820275412	NA	NA
fck114	SAMN18134401	BioTeke	Vaginal swab	142	2nd	NA	NA	NA	Lactobacillus_crispatus	96.50697392	VMG I	Dominant	NA	NA	NA	NA	NA	0.227589162	0.806941762	NA	NA
fck1140	SAMN18134402	Bioeasy	Vaginal swab	117	2nd	Natural_Birth	30	265	Lactobacillus_iners	32.18690052	VMG III	Deplete	Term	High	III	High	Chorio+	1.478886508	1.432590435	1.478886508	12
fck1141	SAMN18134403	Bioeasy	Vaginal swab	112	2nd	NA	NA	NA	Lactobacillus_iners	87.81450419	VMG III	Dominant	NA	NA	NA	NA	NA	0.547321351	0.966807856	NA	NA
fck1142	SAMN18134404	Bioeasy	Vaginal swab	100	2nd	Natural_Birth	28	280	Lactobacillus_crispatus	92.33084675	VMG I	Dominant	Term	Low	IV	High	Chorio-	0.367731953	0.877013157	0.367731953	10
fck1143	SAMN18134405	Bioeasy	Vaginal swab	112	2nd	NA	NA	NA	Lactobacillus_crispatus	95.21443664	VMG I	Dominant	NA	NA	NA	NA	NA	0.247391786	0.816843073	NA	NA
fck1144	SAMN18134406	Bioeasy	Vaginal swab	127	2nd	NA	NA	NA	Lactobacillus_crispatus	97.5436409	VMG I	Dominant	NA	NA	NA	NA	NA	0.159336007	0.772815184	NA	NA
fck1145	SAMN18134407	Bioeasy	Vaginal swab	104	2nd	Natural_Birth	33	271	Lactobacillus_crispatus	98.26099251	VMG I	Dominant	Term	Low	IV	High	Chorio-	0.11359732	0.74994584	0.11359732	9
fck1146	SAMN18134408	Bioeasy	Vaginal swab	114	2nd	NA	NA	NA	Lactobacillus_jensenii	56.40326975	VMG V	Dominant	NA	NA	NA	NA	NA	0.879957279	1.13312582	NA	NA
fck1147	SAMN18134409	Bioeasy	Vaginal swab	129	2nd	NA	NA	NA	Lactobacillus_crispatus	86.39289895	VMG I	Dominant	NA	NA	NA	NA	NA	0.511828895	0.949061628	NA	NA
fck1148	SAMN18134410	Bioeasy	Vaginal swab	113	2nd	NA	NA	NA	Lactobacillus_crispatus	89.95726496	VMG I	Dominant	NA	NA	NA	NA	NA	0.548722721	0.967508541	NA	NA
fck1149	SAMN18134411	Bioeasy	Vaginal swab	182	2nd	Natural_Birth	31	267	Lactobacillus_iners	99.63072378	VMG III	Dominant	Term	Low	I	Low	Chorio-	0.024370502	0.705332431	0.024370502	2
fck115	SAMN18134412	BioTeke	Vaginal swab	114	2nd	C_Section	32	270	Lactobacillus_iners	97.79983562	VMG III	Dominant	Term	Low	III	High	Chorio-	0.153510611	0.769902486	0.153510611	12
fck1150	SAMN18134413	Bioeasy	Vaginal swab	112	2nd	NA	NA	NA	Lactobacillus_crispatus	95.60713349	VMG I	Dominant	NA	NA	NA	NA	NA	0.25948164	0.822888001	NA	NA
fck1151	SAMN18134414	Bioeasy	Vaginal swab	147	2nd	Natural_Birth	24	270	Lactobacillus_iners	98.4943623	VMG III	Dominant	Term	Low	III	High	Chorio-	0.10546077	0.745877566	0.10546077	12
fck1152	SAMN18134415	Bioeasy	Vaginal swab	106	2nd	NA	NA	NA	Other	27.41618649	NA	NA	NA	NA	NA	NA	NA	NA	NA	NA	NA
fck1153	SAMN18134416	Bioeasy	Vaginal swab	123	2nd	Natural_Birth	35	268	Lactobacillus_iners	98.84960469	VMG III	Dominant	Term	Low	III	High	Chorio+	0.081668053	0.733981207	0.081668053	8
fck1154	SAMN18134417	Bioeasy	Vaginal swab	110	2nd	C_Section	28	234	Lactobacillus_iners	62.92826046	VMG III	Deplete	Preterm	Low	III	High	Chorio+	0.70447339	1.045383876	0.70447339	5
fck1155	SAMN18134418	Bioeasy	Vaginal swab	108	2nd	NA	NA	NA	Lactobacillus_crispatus	96.0374542	VMG I	Dominant	NA	NA	NA	NA	NA	0.219073209	0.802683785	NA	NA
fck1156	SAMN18134419	Bioeasy	Vaginal swab	108	2nd	Natural_Birth	32	280	Lactobacillus_gasseri	59.13908997	VMG II	Deplete	Term	NA	NA	NA	Chorio-	0.930865549	1.158579955	NA	NA
fck1157	SAMN18134420	Bioeasy	Vaginal swab	110	2nd	C_Section	26	274	Lactobacillus_jensenii	96.54174039	VMG V	Dominant	Term	NA	NA	NA	Chorio-	0.208386592	0.797340477	NA	NA
fck1158	SAMN18134421	Bioeasy	Vaginal swab	112	2nd	Natural_Birth	24	272	Lactobacillus_jensenii	50.4889219	VMG V	Dominant	Term	NA	NA	NA	Chorio-	0.822343176	1.104318769	NA	NA
fck1159	SAMN18134422	Bioeasy	Vaginal swab	116	2nd	NA	NA	NA	Lactobacillus_iners	68.88553868	VMG III	Dominant	NA	NA	NA	NA	NA	0.919356973	1.152825667	NA	NA
fck116	SAMN18134423	BioTeke	Vaginal swab	122	2nd	NA	NA	NA	Lactobacillus_crispatus	80.38488091	VMG I	Dominant	NA	NA	NA	NA	NA	0.636545527	1.011419944	NA	NA
fck1160	SAMN18134424	Bioeasy	Vaginal swab	235	3rd	NA	NA	NA	Lactobacillus_crispatus	97.9365525	VMG I	NA	NA	NA	NA	NA	Chorio-	NA	NA	NA	NA
fck1161	SAMN18134425	Bioeasy	Vaginal swab	108	2nd	NA	NA	NA	Lactobacillus_iners	98.02424787	VMG III	Dominant	NA	NA	NA	NA	NA	0.124033767	0.755164064	NA	NA
fck1162	SAMN18134426	Bioeasy	Vaginal swab	160	2nd	NA	NA	NA	Lactobacillus_crispatus	56.84553306	VMG I	Deplete	NA	NA	NA	NA	NA	0.898036448	1.142165405	NA	NA
fck1163	SAMN18134427	Bioeasy	Vaginal swab	132	2nd	C_Section	32	275	Lactobacillus_crispatus	97.53623188	VMG I	Dominant	Term	Low	I	Low	Chorio-	0.148063853	0.767179107	0.148063853	6
fck1164	SAMN18134428	Bioeasy	Vaginal swab	93	2nd	C_Section	26	279	Lactobacillus_crispatus	54.80358668	VMG I	Deplete	Term	NA	NA	NA	Chorio-	0.759827939	1.07306115	NA	NA
fck1165	SAMN18134429	Bioeasy	Vaginal swab	91	2nd	C_Section	32	270	Lactobacillus_iners	99.54929286	VMG III	Dominant	Term	NA	NA	NA	Chorio-	0.033409942	0.709852151	NA	NA
fck1166	SAMN18134430	Bioeasy	Vaginal swab	90	1st	Natural_Birth	29	280	Lactobacillus_iners	97.7803413	VMG III	Dominant	Term	NA	NA	NA	Chorio+	0.139062716	0.762678539	NA	NA
fck1167	SAMN18134431	Bioeasy	Vaginal swab	90	1st	NA	NA	NA	Lactobacillus_crispatus	85.00330142	VMG I	Dominant	NA	NA	NA	NA	NA	0.493579257	0.939936809	NA	NA
fck1168	SAMN18134432	Bioeasy	Vaginal swab	121	2nd	Natural_Birth	25	272	Lactobacillus_iners	95.23809524	VMG III	Dominant	Term	Low	II	Low	Chorio-	0.266222096	0.826258229	0.266222096	10
fck1169	SAMN18134433	Bioeasy	Vaginal swab	110	2nd	NA	NA	NA	Lactobacillus_iners	97.35121731	VMG III	Dominant	NA	NA	NA	NA	NA	0.168761246	0.777527804	NA	NA
fck117	SAMN18134434	BioTeke	Vaginal swab	114	2nd	C_Section	33	278	Lactobacillus_iners	96.21427013	VMG III	Dominant	Term	Low	II	Low	Chorio+	0.236223443	0.811258902	0.236223443	14
fck1170	SAMN18134435	Bioeasy	Vaginal swab	91	2nd	NA	NA	NA	Lactobacillus_crispatus	75.85219599	VMG I	Dominant	NA	NA	NA	NA	NA	0.867901231	1.127097796	NA	NA
fck1171	SAMN18134436	Bioeasy	Vaginal swab	111	2nd	NA	NA	NA	Lactobacillus_iners	97.68597875	VMG III	Dominant	NA	NA	NA	NA	NA	0.137425622	0.761859992	NA	NA
fck1172	SAMN18134437	Bioeasy	Vaginal swab	124	2nd	NA	NA	NA	Gardnerella_spp.	51.22023282	VMG IV-A	Deplete	NA	NA	NA	NA	NA	0.959629348	1.172961855	NA	NA
fck1173	SAMN18134438	Bioeasy	Vaginal swab	175	2nd	NA	NA	NA	NA	NA	NA	NA	NA	NA	NA	NA	NA	NA	NA	NA	NA
fck1174	SAMN18134439	Bioeasy	Vaginal swab	105	2nd	NA	NA	NA	Lactobacillus_iners	83.19114361	VMG III	Dominant	NA	NA	NA	NA	NA	0.530916371	0.958605366	NA	NA
fck1175	SAMN18134440	Bioeasy	Vaginal swab	107	2nd	NA	NA	NA	Lactobacillus_gasseri	48.07565428	VMG II	Deplete	NA	NA	NA	NA	NA	0.966403425	1.176348893	NA	NA
fck1176	SAMN18134441	Bioeasy	Vaginal swab	104	2nd	Natural_Birth	32	276	Lactobacillus_crispatus	97.36768412	VMG I	Dominant	Term	NA	NA	NA	Chorio-	0.166955798	0.77662508	NA	NA
fck1177	SAMN18134442	Bioeasy	Vaginal swab	158	2nd	Natural_Birth	29	266	Lactobacillus_iners	97.40932642	VMG III	Dominant	Term	NA	NA	NA	Chorio-	0.148316824	0.767305592	NA	NA
fck1178	SAMN18134443	Bioeasy	Vaginal swab	181	2nd	NA	NA	NA	Lactobacillus_crispatus	89.36405021	VMG I	Dominant	NA	NA	NA	NA	NA	0.472857915	0.929576138	NA	NA
fck1179	SAMN18134444	Bioeasy	Vaginal swab	175	2nd	NA	NA	NA	Lactobacillus_iners	98.32427088	VMG III	Dominant	NA	NA	NA	NA	NA	0.117055864	0.751675112	NA	NA
fck118	SAMN18134445	BioTeke	Vaginal swab	116	2nd	NA	NA	NA	Lactobacillus_crispatus	96.17721282	VMG I	Dominant	NA	NA	NA	NA	NA	0.256777473	0.821535917	NA	NA
fck1180	SAMN18134446	Bioeasy	Vaginal swab	116	2nd	Natural_Birth	29	275	Lactobacillus_iners	99.52155902	VMG III	Dominant	Term	NA	NA	NA	Chorio-	0.037674129	0.711984245	NA	NA
fck1181	SAMN18134447	Bioeasy	Vaginal swab	110	2nd	NA	NA	NA	NA	NA	NA	NA	NA	NA	NA	NA	NA	NA	NA	NA	NA
fck1182	SAMN18134448	Bioeasy	Vaginal swab	122	2nd	Natural_Birth	22	284	Lactobacillus_crispatus	75.95919273	VMG I	Dominant	Term	NA	NA	NA	Chorio-	0.740127971	1.063211166	NA	NA
fck1183	SAMN18134449	Bioeasy	Vaginal swab	100	2nd	NA	NA	NA	Lactobacillus_jensenii	53.57515776	VMG V	Dominant	NA	NA	NA	NA	NA	0.885174627	1.135734494	NA	NA
fck1184	SAMN18134450	Bioeasy	Vaginal swab	115	2nd	Natural_Birth	31	279	Lactobacillus_iners	89.08547794	VMG III	Dominant	Term	NA	NA	NA	Chorio-	0.574596639	0.9804455	NA	NA
fck1185	SAMN18134451	Bioeasy	Vaginal swab	125	2nd	C_Section	32	280	Lactobacillus_iners	59.44903581	VMG III	Dominant	Term	NA	NA	NA	Chorio-	0.785600617	1.085947489	NA	NA
fck1186	SAMN18134452	Bioeasy	Vaginal swab	122	2nd	NA	NA	NA	NA	NA	NA	NA	NA	NA	NA	NA	NA	NA	NA	NA	NA
fck1187	SAMN18134453	Bioeasy	Vaginal swab	112	2nd	Natural_Birth	35	202	Lactobacillus_crispatus	97.97335762	VMG I	Dominant	Preterm	NA	NA	NA	Chorio+	0.140282258	0.763288309	NA	NA
fck1188	SAMN18134454	Bioeasy	Vaginal swab	105	2nd	NA	NA	NA	NA	NA	NA	NA	NA	NA	NA	NA	NA	NA	NA	NA	NA
fck1189	SAMN18134455	Bioeasy	Vaginal swab	105	2nd	NA	NA	NA	Gardnerella_spp.	68.91909554	VMG IV-A	Deplete	NA	NA	NA	NA	NA	1.119357743	1.252826052	NA	NA
fck119	SAMN18134456	BioTeke	Vaginal swab	157	2nd	NA	NA	NA	NA	NA	NA	NA	NA	NA	NA	NA	NA	NA	NA	NA	NA
fck1190	SAMN18134457	Bioeasy	Vaginal swab	98	2nd	NA	NA	NA	Lactobacillus_gasseri	96.02777329	VMG II	Dominant	NA	NA	NA	NA	NA	0.249234486	0.817764423	NA	NA
fck1191	SAMN18134458	Bioeasy	Vaginal swab	161	2nd	Natural_Birth	24	285	Lactobacillus_crispatus	96.81213498	VMG I	Dominant	Term	NA	NA	NA	Chorio-	0.205691434	0.795992898	NA	NA
fck1192	SAMN18134459	Bioeasy	Vaginal swab	108	2nd	NA	NA	NA	Lactobacillus_crispatus	97.88659794	VMG I	Dominant	NA	NA	NA	NA	NA	0.142387889	0.764341125	NA	NA
fck1193	SAMN18134460	Bioeasy	Vaginal swab	108	2nd	Natural_Birth	27	282	Lactobacillus_iners	81.58967957	VMG III	Dominant	Term	NA	NA	NA	Chorio-	0.621249925	1.003772143	NA	NA
fck1194	SAMN18134461	Bioeasy	Vaginal swab	91	2nd	NA	NA	NA	Lactobacillus_iners	99.55591441	VMG III	Dominant	NA	NA	NA	NA	NA	0.034990748	0.710642554	NA	NA
fck1195	SAMN18134462	Bioeasy	Vaginal swab	99	2nd	Natural_Birth	28	279	Lactobacillus_gasseri	71.49940793	VMG II	Deplete	Term	NA	NA	NA	Chorio-	0.667460621	1.026877491	NA	NA
fck1196	SAMN18134463	Bioeasy	Vaginal swab	140	2nd	Natural_Birth	28	273	Lactobacillus_crispatus	87.12196999	VMG I	Dominant	Term	Low	I	Low	Chorio-	0.50769602	0.94699519	0.50769602	11
fck1197	SAMN18134464	Bioeasy	Vaginal swab	119	2nd	NA	NA	NA	Lactobacillus_crispatus	82.22390318	VMG I	Deplete	NA	NA	NA	NA	NA	0.652200813	1.019247587	NA	NA
fck1198	SAMN18134465	Bioeasy	Vaginal swab	148	2nd	NA	NA	NA	NA	NA	NA	NA	NA	NA	NA	NA	NA	NA	NA	NA	NA
fck1199	SAMN18134466	Bioeasy	Vaginal swab	128	2nd	Natural_Birth	27	270	Lactobacillus_delbrueckii	61.28131761	VMG VI	Deplete	Term	Low	I	Low	Chorio-	1.239949499	1.31312193	1.239949499	23
fck120	SAMN18134467	BioTeke	Vaginal swab	124	2nd	NA	NA	NA	Lactobacillus_iners	97.5224038	VMG III	Dominant	NA	NA	NA	NA	NA	0.16820925	0.777251806	NA	NA
fck1200	SAMN18134468	Bioeasy	Vaginal swab	106	2nd	NA	NA	NA	Lactobacillus_crispatus	98.72302545	VMG I	Dominant	NA	NA	NA	NA	NA	0.095494746	0.740894553	NA	NA
fck1201	SAMN18134469	Bioeasy	Vaginal swab	125	2nd	NA	NA	NA	Bifidobacterium_spp.	96.63478998	VMG VII	Deplete	NA	NA	NA	NA	NA	0.221647786	0.803971073	NA	NA
fck1202	SAMN18134470	Bioeasy	Vaginal swab	93	2nd	NA	NA	NA	Prevotella_spp.	61.5556106	VMG IV-A	Deplete	NA	NA	NA	NA	NA	1.211775783	1.299035072	NA	NA
fck1203	SAMN18134471	Bioeasy	Vaginal swab	126	2nd	NA	NA	NA	Streptococcus_anginosus	78.62475442	VMG IV-B	Deplete	NA	NA	NA	NA	NA	0.936253917	1.161274139	NA	NA
fck1204	SAMN18134472	Bioeasy	Vaginal swab	106	2nd	NA	NA	NA	Atopobium_vaginae	52.49649812	VMG IV-A	Deplete	NA	NA	NA	NA	NA	0.883782654	1.135038507	NA	NA
fck1205	SAMN18134473	Bioeasy	Vaginal swab	125	2nd	C_Section	24	272	Lactobacillus_iners	97.26516052	VMG III	Dominant	Term	NA	NA	NA	Chorio-	0.192710609	0.789502485	NA	NA
fck1206	SAMN18134474	Bioeasy	Vaginal swab	104	2nd	C_Section	32	291	Bifidobacterium_spp.	64.578613	VMG VII	Deplete	Term	Low	III	High	Chorio+	0.917248242	1.151771302	0.917248242	21
fck1207	SAMN18134475	Bioeasy	Vaginal swab	133	2nd	NA	NA	NA	NA	NA	NA	NA	NA	NA	NA	NA	NA	NA	NA	NA	NA
fck1208	SAMN18134476	Bioeasy	Vaginal swab	107	2nd	NA	NA	NA	Lactobacillus_crispatus	73.17926892	VMG I	Dominant	NA	NA	NA	NA	NA	0.778233707	1.082264034	NA	NA
fck1209	SAMN18134477	Bioeasy	Vaginal swab	162	2nd	Natural_Birth	27	274	Lactobacillus_spp.	54.29796888	VMG VI	Dominant	Term	NA	NA	NA	Chorio-	0.781045057	1.083669709	NA	NA
fck121	SAMN18134478	BioTeke	Vaginal swab	133	2nd	C_Section	27	278	Lactobacillus_gasseri	85.6935437	VMG II	Deplete	Term	Low	I	Low	Chorio+	0.653477236	1.019885799	0.653477236	15
fck1210	SAMN18134479	Bioeasy	Vaginal swab	112	2nd	NA	NA	NA	Lactobacillus_iners	97.71936606	VMG III	Dominant	NA	NA	NA	NA	NA	0.147908498	0.76710143	NA	NA
fck1211	SAMN18134480	Bioeasy	Vaginal swab	118	2nd	NA	NA	NA	Lactobacillus_iners	98.52601056	VMG III	Dominant	NA	NA	NA	NA	NA	0.105345347	0.745819854	NA	NA
fck1212	SAMN18134481	Bioeasy	Vaginal swab	133	2nd	NA	NA	NA	Lactobacillus_crispatus	70.94011903	VMG I	Deplete	NA	NA	NA	NA	NA	0.861334088	1.123814224	NA	NA
fck1213	SAMN18134482	Bioeasy	Vaginal swab	161	2nd	NA	NA	NA	Lactobacillus_crispatus	97.21005606	VMG I	Dominant	NA	NA	NA	NA	NA	0.186095309	0.786194835	NA	NA
fck1214	SAMN18134483	Bioeasy	Vaginal swab	126	2nd	NA	NA	NA	Lactobacillus_crispatus	96.49851632	VMG I	Dominant	NA	NA	NA	NA	NA	0.226828196	0.806561279	NA	NA
fck1215	SAMN18134484	Bioeasy	Vaginal swab	119	2nd	NA	NA	NA	Lactobacillus_iners	96.92084049	VMG III	Dominant	NA	NA	NA	NA	NA	0.203391528	0.794842945	NA	NA
fck1216	SAMN18134485	Bioeasy	Vaginal swab	139	2nd	NA	NA	NA	Lactobacillus_crispatus	97.68798855	VMG I	Dominant	NA	NA	NA	NA	NA	0.154171739	0.77023305	NA	NA
fck1217	SAMN18134486	Bioeasy	Vaginal swab	98	2nd	NA	NA	NA	Shuttleworthia_spp.	33.77985413	VMG IV-A	Deplete	NA	NA	NA	NA	NA	1.598622904	1.492458632	NA	NA
fck1218	SAMN18134487	Bioeasy	Vaginal swab	107	2nd	C_Section	39	242	Lactobacillus_gasseri	86.77139635	VMG II	Deplete	Preterm	Low	I	Low	Chorio-	0.437551806	0.911923083	0.437551806	11
fck1219	SAMN18134488	Bioeasy	Vaginal swab	105	2nd	NA	NA	NA	Lactobacillus_crispatus	93.11406434	VMG I	Dominant	NA	NA	NA	NA	NA	0.402941087	0.894617724	NA	NA
fck122	SAMN18134489	BioTeke	Vaginal swab	132	2nd	Natural_Birth	33	268	Lactobacillus_delbrueckii	71.93385393	VMG VI	Dominant	Term	Low	IV	High	Chorio+	0.882228069	1.134261215	0.882228069	13
fck1220	SAMN18134490	Bioeasy	Vaginal swab	101	2nd	NA	NA	NA	Lactobacillus_iners	96.92470277	VMG III	Dominant	NA	NA	NA	NA	NA	0.192615676	0.789455018	NA	NA
fck1221	SAMN18134491	Bioeasy	Vaginal swab	122	2nd	C_Section	39	273	Lactobacillus_crispatus	98.32534814	VMG I	Dominant	Term	Low	III	High	Chorio-	0.11951428	0.752904321	0.11951428	14
fck1222	SAMN18134492	Bioeasy	Vaginal swab	98	2nd	C_Section	31	278	Lactobacillus_iners	92.69656309	VMG III	Dominant	Term	Low	II	Low	Chorio+	0.448826483	0.917560422	0.448826483	23
fck1223	SAMN18134493	Bioeasy	Vaginal swab	134	2nd	NA	NA	NA	NA	NA	NA	NA	NA	NA	NA	NA	NA	NA	NA	NA	NA
fck1224	SAMN18134494	Bioeasy	Vaginal swab	119	2nd	Natural_Birth	19	286	Lactobacillus_iners	98.64898233	VMG III	Dominant	Term	Low	I	Low	Chorio-	0.095446666	0.740870513	0.095446666	13
fck1225	SAMN18134495	Bioeasy	Vaginal swab	125	2nd	Natural_Birth	40	270	Lactobacillus_crispatus	98.56682497	VMG I	Dominant	Term	Low	I	Low	Chorio-	0.100716157	0.743505259	0.100716157	11
fck1226	SAMN18134496	Bioeasy	Vaginal swab	129	2nd	C_Section	30	286	Lactobacillus_crispatus	57.95033815	VMG I	Dominant	Term	Low	III	High	Chorio-	0.929660087	1.157977224	0.929660087	18
fck1227	SAMN18134497	Bioeasy	Vaginal swab	113	2nd	NA	NA	NA	Lactobacillus_iners	52.01116947	VMG III	Dominant	NA	NA	NA	NA	NA	0.767689942	1.076992152	NA	NA
fck1228	SAMN18134498	Bioeasy	Vaginal swab	187	2nd	NA	NA	NA	Lactobacillus_crispatus	93.65024507	VMG I	Dominant	NA	NA	NA	NA	NA	0.327283262	0.856788811	NA	NA
fck1229	SAMN18134499	Bioeasy	Vaginal swab	113	2nd	Natural_Birth	28	241	Lactobacillus_delbrueckii	74.71331108	VMG VI	Deplete	Preterm	NA	NA	NA	Chorio-	0.929661676	1.157978019	NA	NA
fck123	SAMN18134500	BioTeke	Vaginal swab	113	2nd	C_Section	28	269	Lactobacillus_iners	81.15648379	VMG III	Dominant	Term	NA	NA	NA	Chorio-	0.596540723	0.991417542	NA	NA
fck1230	SAMN18134501	Bioeasy	Vaginal swab	133	2nd	NA	NA	NA	Lactobacillus_iners	97.3152535	VMG III	Dominant	NA	NA	NA	NA	NA	0.183256347	0.784775354	NA	NA
fck1231	SAMN18134502	Bioeasy	Vaginal swab	105	2nd	Natural_Birth	32	281	Lactobacillus_gasseri	93.58461538	VMG II	Dominant	Term	Low	II	Low	Chorio-	0.3416788	0.863986581	0.3416788	11
fck1232	SAMN18134503	Bioeasy	Vaginal swab	127	2nd	NA	NA	NA	Lactobacillus_iners	97.14476913	VMG III	Dominant	NA	NA	NA	NA	NA	0.171882277	0.779088319	NA	NA
fck1233	SAMN18134504	Bioeasy	Vaginal swab	112	2nd	NA	NA	NA	Atopobium_vaginae	97.66146993	VMG IV-A	Deplete	NA	NA	NA	NA	NA	0.155521553	0.770907957	NA	NA
fck1234	SAMN18134505	Bioeasy	Vaginal swab	119	2nd	Natural_Birth	24	271	Lactobacillus_iners	98.31646895	VMG III	Dominant	Term	Low	I	Low	Chorio-	0.123228396	0.754761379	0.123228396	17
fck1235	SAMN18134506	Bioeasy	Vaginal swab	132	2nd	Natural_Birth	18	283	Lactobacillus_iners	97.57938064	VMG III	Dominant	Term	NA	NA	NA	Chorio-	0.162935375	0.774614868	NA	NA
fck1236	SAMN18134507	Bioeasy	Vaginal swab	119	2nd	Natural_Birth	31	274	Lactobacillus_jensenii	73.63372252	VMG V	Dominant	Term	Low	II	Low	Chorio-	0.6895306	1.037912481	0.6895306	15
fck1237	SAMN18134508	Bioeasy	Vaginal swab	113	2nd	NA	NA	NA	Lactobacillus_iners	94.73684211	VMG III	Dominant	NA	NA	NA	NA	NA	0.308770183	0.847532272	NA	NA
fck1238	SAMN18134509	Bioeasy	Vaginal swab	120	2nd	C_Section	27	253	Lactobacillus_crispatus	89.25540942	VMG I	Dominant	Preterm	Low	II	Low	Chorio+	0.42122633	0.903760345	0.42122633	7
fck1239	SAMN18134510	Bioeasy	Vaginal swab	147	2nd	Natural_Birth	28	268	Gardnerella_spp.	97.05660377	VMG IV-A	Deplete	Term	High	II	Low	Chorio-	0.188779946	0.787537154	0.188779946	15
fck124	SAMN18134511	BioTeke	Vaginal swab	112	2nd	C_Section	31	287	Lactobacillus_iners	69.01104177	VMG III	Deplete	Term	Low	IV	High	Chorio-	0.895409736	1.140852049	0.895409736	12
fck1240	SAMN18134512	Bioeasy	Vaginal swab	136	2nd	Natural_Birth	28	278	Lactobacillus_crispatus	87.18939327	VMG I	Dominant	Term	Low	II	Low	Chorio-	0.519611276	0.952952819	0.519611276	18
fck1241	SAMN18134513	Bioeasy	Vaginal swab	92	2nd	NA	NA	NA	Lactobacillus_iners	97.26101451	VMG III	Dominant	NA	NA	NA	NA	NA	0.179653805	0.782974083	NA	NA
fck1242	SAMN18134514	Bioeasy	Vaginal swab	107	2nd	NA	NA	NA	Lactobacillus_iners	40.57784536	VMG III	Dominant	NA	NA	NA	NA	NA	1.214432644	1.300363502	NA	NA
fck1243	SAMN18134515	Bioeasy	Vaginal swab	117	2nd	Natural_Birth	38	272	Lactobacillus_iners	90.74713589	VMG III	Dominant	Term	Low	I	Low	Chorio-	0.414027209	0.900160785	0.414027209	12
fck1244	SAMN18134516	Bioeasy	Vaginal swab	161	2nd	NA	NA	NA	Lactobacillus_iners	97.91043024	VMG III	Dominant	NA	NA	NA	NA	NA	0.14578275	0.766038556	NA	NA
fck1245	SAMN18134517	Bioeasy	Vaginal swab	149	2nd	C_Section	28	290	Lactobacillus_iners	73.23925258	VMG III	Dominant	Term	Low	II	Low	Chorio-	0.649933437	1.018113899	0.649933437	7
fck1246	SAMN18134518	Bioeasy	Vaginal swab	105	2nd	NA	NA	NA	Gardnerella_spp.	66.15873955	VMG IV-A	Deplete	NA	NA	NA	NA	NA	0.92166974	1.15398205	NA	NA
fck1247	SAMN18134519	Bioeasy	Vaginal swab	191	3rd	NA	25	288	Gardnerella_spp.	48.66391484	VMG IV-A	NA	Term	NA	NA	NA	Chorio-	NA	NA	NA	NA
fck1248	SAMN18134520	Bioeasy	Vaginal swab	105	2nd	NA	NA	NA	NA	NA	NA	NA	NA	NA	NA	NA	NA	NA	NA	NA	NA
fck1249	SAMN18134521	Bioeasy	Vaginal swab	131	2nd	NA	NA	NA	Other	29.33370977	NA	NA	NA	NA	NA	NA	NA	NA	NA	NA	NA
fck125	SAMN18134522	BioTeke	Vaginal swab	116	2nd	Natural_Birth	28	283	Lactobacillus_delbrueckii	92.54204577	VMG VI	Dominant	Term	Low	III	High	Chorio-	0.411758038	0.899026199	0.411758038	13
fck1250	SAMN18134523	Bioeasy	Vaginal swab	148	2nd	NA	NA	NA	Lactobacillus_iners	80.87074216	VMG III	Dominant	NA	NA	NA	NA	NA	0.543073403	0.964683882	NA	NA
fck1251	SAMN18134524	Bioeasy	Vaginal swab	93	2nd	Natural_Birth	29	280	Lactobacillus_crispatus	89.87176132	VMG I	Dominant	Term	NA	NA	NA	Chorio+	0.546227867	0.966261114	NA	NA
fck1252	SAMN18134525	Bioeasy	Vaginal swab	230	3rd	NA	NA	NA	Lactobacillus_crispatus	62.55959849	VMG I	NA	NA	NA	NA	NA	NA	NA	NA	NA	NA
fck1253	SAMN18134526	Bioeasy	Vaginal swab	266	3rd	NA	31	NA	Lactobacillus_crispatus	96.01735776	VMG I	NA	NA	NA	NA	NA	Chorio-	NA	NA	NA	NA
fck1254	SAMN18134527	Bioeasy	Vaginal swab	153	2nd	Natural_Birth	28	276	Lactobacillus_iners	92.61459006	VMG III	Dominant	Term	Low	III	High	Chorio-	0.39615752	0.89122594	0.39615752	16
fck1255	SAMN18134528	Bioeasy	Vaginal swab	107	2nd	C_Section	27	276	Lactobacillus_crispatus	98.19439109	VMG I	Dominant	Term	NA	NA	NA	Chorio+	0.127718385	0.757006373	NA	NA
fck1256	SAMN18134529	Bioeasy	Vaginal swab	111	2nd	Natural_Birth	32	266	Lactobacillus_crispatus	91.8799175	VMG I	Dominant	Term	NA	NA	NA	Chorio-	0.400555539	0.89342495	NA	NA
fck1257	SAMN18134530	Bioeasy	Vaginal swab	132	2nd	Natural_Birth	26	283	Lactobacillus_jensenii	89.26782733	VMG V	Dominant	Term	NA	NA	NA	Chorio-	0.574084386	0.980189374	NA	NA
fck1258	SAMN18134531	Bioeasy	Vaginal swab	111	2nd	NA	NA	NA	Lactobacillus_gasseri	83.73405299	VMG II	Dominant	NA	NA	NA	NA	NA	0.698869549	1.042581955	NA	NA
fck1259	SAMN18134532	Bioeasy	Vaginal swab	112	2nd	Natural_Birth	37	235	Lactobacillus_crispatus	98.33955126	VMG I	Dominant	Preterm	NA	NA	NA	Chorio+	0.118193535	0.752243948	NA	NA
fck126	SAMN18134533	BioTeke	Vaginal swab	112	2nd	Natural_Birth	27	290	Lactobacillus_iners	59.14226171	VMG III	Dominant	Term	Low	III	High	Chorio-	0.816908053	1.101601207	0.816908053	14
fck1260	SAMN18134534	Bioeasy	Vaginal swab	133	2nd	Natural_Birth	24	254	Prevotella_spp.	30.62060049	VMG IV-A	Deplete	Preterm	NA	NA	NA	Chorio-	2.072891397	1.729592879	NA	NA
fck1261	SAMN18134535	Bioeasy	Vaginal swab	113	2nd	NA	NA	NA	Lactobacillus_iners	95.5326988	VMG III	Dominant	NA	NA	NA	NA	NA	0.261239579	0.82376697	NA	NA
fck1262	SAMN18134536	Bioeasy	Vaginal swab	98	2nd	Natural_Birth	28	275	Lactobacillus_crispatus	98.23752465	VMG I	Dominant	Term	NA	NA	NA	Chorio-	0.120494244	0.753394302	NA	NA
fck1263	SAMN18134537	Bioeasy	Vaginal swab	88	1st	C_Section	32	277	Gardnerella_spp.	50.74238796	VMG IV-A	Deplete	Term	NA	NA	NA	Chorio+	1.75477195	1.570533155	NA	NA
fck1264	SAMN18134538	Bioeasy	Vaginal swab	217	3rd	NA	NA	NA	Lactobacillus_iners	61.28181029	VMG III	NA	NA	NA	NA	NA	NA	NA	NA	NA	NA
fck1265	SAMN18134539	Bioeasy	Vaginal swab	92	2nd	Natural_Birth	34	285	Lactobacillus_crispatus	94.34514477	VMG I	Dominant	Term	NA	NA	NA	Chorio+	0.340454369	0.863374365	NA	NA
fck1266	SAMN18134540	Bioeasy	Vaginal swab	155	2nd	Natural_Birth	32	274	Lactobacillus_iners	95.41909693	VMG III	Dominant	Term	NA	NA	NA	Chorio+	0.27207892	0.82918664	NA	NA
fck1267	SAMN18134541	Bioeasy	Vaginal swab	188	2nd	NA	28	NA	Lactobacillus_crispatus	93.97070031	VMG I	Dominant	NA	NA	NA	NA	NA	0.32186398	0.854079171	NA	NA
fck1268	SAMN18134542	Bioeasy	Vaginal swab	91	2nd	C_Section	30	287	Lactobacillus_gasseri	53.21842176	VMG II	Dominant	Term	NA	NA	NA	Chorio-	0.804317432	1.095305896	NA	NA
fck1269	SAMN18134543	Bioeasy	Vaginal swab	111	2nd	NA	NA	NA	Lactobacillus_iners	54.16311452	VMG III	Dominant	NA	NA	NA	NA	NA	1.015540873	1.200917617	NA	NA
fck127	SAMN18134544	BioTeke	Vaginal swab	104	2nd	NA	NA	NA	Lactobacillus_iners	89.38093779	VMG III	Deplete	NA	NA	NA	NA	NA	0.517440545	0.951867453	NA	NA
fck1270	SAMN18134545	Bioeasy	Vaginal swab	104	2nd	NA	NA	NA	Gardnerella_spp.	50.7355259	VMG IV-A	Deplete	NA	NA	NA	NA	NA	1.359699854	1.372997107	NA	NA
fck1271	SAMN18134546	Bioeasy	Vaginal swab	120	2nd	NA	NA	NA	Lactobacillus_iners	87.51279427	VMG III	Deplete	NA	NA	NA	NA	NA	0.550198382	0.968246371	NA	NA
fck1272	SAMN18134547	Bioeasy	Vaginal swab	182	2nd	NA	30	NA	Gardnerella_spp.	69.7822231	VMG IV-A	Deplete	NA	NA	NA	NA	NA	0.69827441	1.042284385	NA	NA
fck1273	SAMN18134548	Bioeasy	Vaginal swab	118	2nd	NA	23	NA	Gardnerella_spp.	93.76383764	VMG IV-A	Deplete	NA	NA	NA	NA	NA	0.317504064	0.851899213	NA	NA
fck1274	SAMN18134549	Bioeasy	Vaginal swab	119	2nd	NA	27	NA	Streptococcus_spp.	50.01210361	VMG IV-B	Deplete	NA	NA	NA	NA	NA	0.859332526	1.122813444	NA	NA
fck1275	SAMN18134550	Bioeasy	Vaginal swab	112	2nd	NA	28	NA	Gardnerella_spp.	47.25343022	VMG IV-A	Deplete	NA	NA	NA	NA	NA	1.341891802	1.364093082	NA	NA
fck1276	SAMN18134551	Bioeasy	Vaginal swab	111	2nd	NA	28	NA	Lactobacillus_iners	80.5653942	VMG III	Dominant	NA	NA	NA	NA	NA	0.598645101	0.992469731	NA	NA
fck1277	SAMN18134552	Bioeasy	Vaginal swab	117	2nd	NA	28	NA	Lactobacillus_iners	99.27664079	VMG III	Dominant	NA	NA	NA	NA	NA	0.055494809	0.720894585	NA	NA
fck1278	SAMN18134553	Bioeasy	Vaginal swab	112	2nd	NA	25	NA	Lactobacillus_crispatus	84.58360163	VMG I	Dominant	NA	NA	NA	NA	NA	0.600497192	0.993395777	NA	NA
fck1279	SAMN18134554	Bioeasy	Vaginal swab	119	2nd	NA	31	NA	Lactobacillus_crispatus	98.91543806	VMG I	Dominant	NA	NA	NA	NA	NA	0.072871002	0.729582681	NA	NA
fck128	SAMN18134555	BioTeke	Vaginal swab	187	2nd	Natural_Birth	28	282	Lactobacillus_crispatus	56.72336464	VMG I	Deplete	Term	Low	III	High	Chorio-	0.815974647	1.101134504	0.815974647	12
fck1280	SAMN18134556	Bioeasy	Vaginal swab	117	2nd	NA	25	NA	Lactobacillus_iners	98.8410596	VMG III	Dominant	NA	NA	NA	NA	NA	0.080642132	0.733468246	NA	NA
fck1281	SAMN18134557	Bioeasy	Vaginal swab	126	2nd	NA	26	NA	Lactobacillus_iners	65.98902872	VMG III	Dominant	NA	NA	NA	NA	NA	0.751846414	1.069070387	NA	NA
fck1282	SAMN18134558	Bioeasy	Vaginal swab	147	2nd	NA	23	NA	Lactobacillus_iners	99.3189979	VMG III	Dominant	NA	NA	NA	NA	NA	0.050372196	0.718333279	NA	NA
fck1283	SAMN18134559	Bioeasy	Vaginal swab	130	2nd	NA	33	NA	Lactobacillus_iners	98.48559347	VMG III	Dominant	NA	NA	NA	NA	NA	0.102845432	0.744569897	NA	NA
fck1284	SAMN18134560	Bioeasy	Vaginal swab	119	2nd	NA	26	NA	Lactobacillus_iners	97.65031099	VMG III	Dominant	NA	NA	NA	NA	NA	0.143377613	0.764835987	NA	NA
fck1285	SAMN18134561	Bioeasy	Vaginal swab	112	2nd	NA	27	NA	Lactobacillus_crispatus	98.69989166	VMG I	Dominant	NA	NA	NA	NA	NA	0.090056841	0.738175601	NA	NA
fck1286	SAMN18134562	Bioeasy	Vaginal swab	119	2nd	NA	29	NA	Lactobacillus_crispatus	96.77394811	VMG I	Dominant	NA	NA	NA	NA	NA	0.158762457	0.772528409	NA	NA
fck1287	SAMN18134563	Bioeasy	Vaginal swab	112	2nd	NA	23	NA	Gardnerella_spp.	97.28857327	VMG IV-A	Deplete	NA	NA	NA	NA	NA	0.163036791	0.774665576	NA	NA
fck1288	SAMN18134564	Bioeasy	Vaginal swab	116	2nd	NA	30	NA	Gardnerella_spp.	41.52392203	VMG IV-A	Deplete	NA	NA	NA	NA	NA	1.667341539	1.52681795	NA	NA
fck1289	SAMN18134565	Bioeasy	Vaginal swab	114	2nd	NA	30	NA	Lactobacillus_crispatus	97.7806577	VMG I	Dominant	NA	NA	NA	NA	NA	0.141914634	0.764104498	NA	NA
fck129	SAMN18134566	BioTeke	Vaginal swab	133	2nd	NA	NA	NA	Lactobacillus_iners	98.69644564	VMG III	Dominant	NA	NA	NA	NA	NA	0.0923971	0.739345731	NA	NA
fck1290	SAMN18134567	Bioeasy	Vaginal swab	112	2nd	NA	28	NA	Lactobacillus_iners	98.39579886	VMG III	Dominant	NA	NA	NA	NA	NA	0.111841502	0.749067931	NA	NA
fck1291	SAMN18134568	Bioeasy	Vaginal swab	110	2nd	NA	29	NA	Lactobacillus_iners	82.48228811	VMG III	Dominant	NA	NA	NA	NA	NA	0.557086097	0.971690229	NA	NA
fck1292	SAMN18134569	Bioeasy	Vaginal swab	121	2nd	NA	24	NA	Lactobacillus_jensenii	83.75058676	VMG V	Dominant	NA	NA	NA	NA	NA	0.477952541	0.932123451	NA	NA
fck1293	SAMN18134570	Bioeasy	Vaginal swab	110	2nd	NA	24	NA	Lactobacillus_crispatus	97.00509338	VMG I	Dominant	NA	NA	NA	NA	NA	0.183275292	0.784784826	NA	NA
fck1294	SAMN18134571	Bioeasy	Vaginal swab	121	2nd	NA	25	NA	Lactobacillus_iners	98.78504673	VMG III	Dominant	NA	NA	NA	NA	NA	0.088749688	0.737522024	NA	NA
fck1295	SAMN18134572	Bioeasy	Vaginal swab	115	2nd	NA	29	NA	Lactobacillus_delbrueckii	71.08104592	VMG VI	Deplete	NA	NA	NA	NA	NA	0.890499393	1.138396877	NA	NA
fck1296	SAMN18134573	Bioeasy	Vaginal swab	120	2nd	NA	28	NA	Lactobacillus_iners	98.14805884	VMG III	Dominant	NA	NA	NA	NA	NA	0.122169526	0.754231943	NA	NA
fck1297	SAMN18134574	Bioeasy	Vaginal swab	107	2nd	Natural_Birth	26	286	Gardnerella_spp.	80.48267743	VMG IV-A	Deplete	Term	NA	NA	NA	NA	0.890198022	1.138246192	NA	NA
fck1298	SAMN18134575	Bioeasy	Vaginal swab	120	2nd	NA	21	NA	Lactobacillus_iners	74.71784268	VMG III	Deplete	NA	NA	NA	NA	NA	0.846632683	1.116463522	NA	NA
fck1299	SAMN18134576	Bioeasy	Vaginal swab	126	2nd	NA	25	NA	Lactobacillus_iners	51.08748188	VMG III	Dominant	NA	NA	NA	NA	NA	0.757724095	1.072009228	NA	NA
fck130	SAMN18134577	BioTeke	Vaginal swab	135	2nd	NA	NA	NA	Lactobacillus_iners	97.03395517	VMG III	Dominant	NA	NA	NA	NA	NA	0.19423547	0.790264915	NA	NA
fck1300	SAMN18134578	Bioeasy	Vaginal swab	112	2nd	NA	26	NA	Gardnerella_spp.	97.13165865	VMG IV-A	Deplete	NA	NA	NA	NA	NA	0.188262754	0.787278557	NA	NA
fck1301	SAMN18134579	Bioeasy	Vaginal swab	112	2nd	NA	26	NA	Lactobacillus_iners	95.98788796	VMG III	Dominant	NA	NA	NA	NA	NA	0.247017491	0.816655926	NA	NA
fck1302	SAMN18134580	Bioeasy	Vaginal swab	110	2nd	NA	30	NA	Lactobacillus_gasseri	82.29634381	VMG II	Dominant	NA	NA	NA	NA	NA	0.619151055	1.002722708	NA	NA
fck1303	SAMN18134581	Bioeasy	Vaginal swab	133	2nd	NA	31	NA	Lactobacillus_gasseri	81.82911189	VMG II	Deplete	NA	NA	NA	NA	NA	0.857326573	1.121810467	NA	NA
fck1304	SAMN18134582	Bioeasy	Vaginal swab	150	2nd	NA	27	NA	Gardnerella_spp.	45.20829947	VMG IV-A	Deplete	NA	NA	NA	NA	NA	1.091491391	1.238892876	NA	NA
fck1305	SAMN18134583	Bioeasy	Vaginal swab	118	2nd	NA	27	NA	Streptococcus_agalactiae	53.68210306	VMG IV-B	Deplete	NA	NA	NA	NA	NA	1.416518445	1.401406403	NA	NA
fck1306	SAMN18134584	Bioeasy	Vaginal swab	115	2nd	NA	29	NA	Lactobacillus_iners	98.65281928	VMG III	Dominant	NA	NA	NA	NA	NA	0.102115135	0.744204748	NA	NA
fck1307	SAMN18134585	Bioeasy	Vaginal swab	127	2nd	NA	NA	NA	Lactobacillus_iners	93.10996744	VMG III	Dominant	NA	NA	NA	NA	NA	0.355407256	0.870850809	NA	NA
fck1308	SAMN18134586	Bioeasy	Vaginal swab	108	2nd	NA	23	NA	Lactobacillus_crispatus	97.29956478	VMG I	Dominant	NA	NA	NA	NA	NA	0.170476051	0.778385206	NA	NA
fck1309	SAMN18134587	Bioeasy	Vaginal swab	105	2nd	NA	20	NA	Lactobacillus_iners	43.63106928	VMG III	Deplete	NA	NA	NA	NA	NA	1.401270093	1.393782227	NA	NA
fck131	SAMN18134588	BioTeke	Vaginal swab	128	2nd	NA	NA	NA	Lactobacillus_crispatus	67.07152497	VMG I	Dominant	NA	NA	NA	NA	NA	1.014761388	1.200527875	NA	NA
fck1310	SAMN18134589	Bioeasy	Vaginal swab	112	2nd	NA	26	NA	Lactobacillus_iners	85.01480166	VMG III	Dominant	NA	NA	NA	NA	NA	0.591425849	0.988860105	NA	NA
fck1311	SAMN18134590	Bioeasy	Vaginal swab	109	2nd	NA	27	NA	Lactobacillus_crispatus	78.35420394	VMG I	Deplete	NA	NA	NA	NA	NA	0.949820495	1.168057428	NA	NA
fck1312	SAMN18134591	Bioeasy	Vaginal swab	115	2nd	NA	30	NA	Lactobacillus_crispatus	93.16890882	VMG I	Dominant	NA	NA	NA	NA	NA	0.36598262	0.876138491	NA	NA
fck1313	SAMN18134592	Bioeasy	Vaginal swab	126	2nd	NA	32	NA	Lactobacillus_iners	98.76961282	VMG III	Dominant	NA	NA	NA	NA	NA	0.086069808	0.736182084	NA	NA
fck1314	SAMN18134593	Bioeasy	Vaginal swab	119	2nd	NA	35	NA	Lactobacillus_crispatus	83.01584761	VMG I	Deplete	NA	NA	NA	NA	NA	0.617197974	1.001746167	NA	NA
fck1315	SAMN18134594	Bioeasy	Vaginal swab	119	2nd	NA	29	NA	Lactobacillus_crispatus	97.03896656	VMG I	Dominant	NA	NA	NA	NA	NA	0.163111838	0.7747031	NA	NA
fck1316	SAMN18134595	Bioeasy	Vaginal swab	112	2nd	NA	25	NA	Bifidobacterium_spp.	92.31369489	VMG VII	Deplete	NA	NA	NA	NA	NA	0.385949015	0.886121688	NA	NA
fck1318	SAMN18134596	Bioeasy	Vaginal swab	105	2nd	NA	27	NA	Lactobacillus_iners	56.01516428	VMG III	Dominant	NA	NA	NA	NA	NA	0.927333342	1.156813852	NA	NA
fck1319	SAMN18134597	Bioeasy	Vaginal swab	115	2nd	NA	29	NA	Bifidobacterium_spp.	86.4784767	VMG VII	Deplete	NA	NA	NA	NA	NA	0.536384214	0.961339288	NA	NA
fck132	SAMN18134598	BioTeke	Vaginal swab	118	2nd	NA	NA	NA	Gardnerella_spp.	96.92246992	VMG IV-A	Deplete	NA	NA	NA	NA	NA	0.195956423	0.791125392	NA	NA
fck1320	SAMN18134599	Bioeasy	Vaginal swab	87	1st	NA	32	NA	Lactobacillus_crispatus	95.48611111	VMG I	Dominant	NA	NA	NA	NA	NA	0.234101078	0.81019772	NA	NA
fck1321	SAMN18134600	Bioeasy	Vaginal swab	110	2nd	NA	23	NA	Lactobacillus_jensenii	94.21863166	VMG V	Dominant	NA	NA	NA	NA	NA	0.332410293	0.859352327	NA	NA
fck1322	SAMN18134601	Bioeasy	Vaginal swab	142	2nd	NA	26	NA	Streptococcus_anginosus	47.21600239	VMG IV-B	Deplete	NA	NA	NA	NA	NA	1.144350574	1.265322468	NA	NA
fck1323	SAMN18134602	Bioeasy	Vaginal swab	107	2nd	NA	27	NA	Lactobacillus_iners	99.22613929	VMG III	Dominant	NA	NA	NA	NA	NA	0.055369495	0.720831928	NA	NA
fck1324	SAMN18134603	Bioeasy	Vaginal swab	112	2nd	NA	21	NA	Lactobacillus_crispatus	98.66674935	VMG I	Dominant	NA	NA	NA	NA	NA	0.089587346	0.737940853	NA	NA
fck1325	SAMN18134604	Bioeasy	Vaginal swab	122	2nd	NA	24	NA	Lactobacillus_crispatus	98.81618794	VMG I	Dominant	NA	NA	NA	NA	NA	0.085891813	0.736093087	NA	NA
fck1326	SAMN18134605	Bioeasy	Vaginal swab	105	2nd	NA	31	NA	Lactobacillus_iners	77.89152151	VMG III	Dominant	NA	NA	NA	NA	NA	0.57557965	0.980937006	NA	NA
fck1327	SAMN18134606	Bioeasy	Vaginal swab	105	2nd	NA	26	NA	Lactobacillus_iners	56.00410537	VMG III	Deplete	NA	NA	NA	NA	NA	1.346828863	1.366561612	NA	NA
fck1328	SAMN18134607	Bioeasy	Vaginal swab	119	2nd	NA	28	NA	Lactobacillus_crispatus	96.87906372	VMG I	Dominant	NA	NA	NA	NA	NA	0.179802868	0.783048615	NA	NA
fck1329	SAMN18134608	Bioeasy	Vaginal swab	120	2nd	NA	32	NA	Lactobacillus_iners	99.0644838	VMG III	Dominant	NA	NA	NA	NA	NA	0.065996834	0.726145597	NA	NA
fck133	SAMN18134609	BioTeke	Vaginal swab	129	2nd	NA	NA	NA	NA	NA	NA	NA	NA	NA	NA	NA	NA	NA	NA	NA	NA
fck1330	SAMN18134610	Bioeasy	Vaginal swab	110	2nd	NA	29	NA	Lactobacillus_iners	95.60638214	VMG III	Dominant	NA	NA	NA	NA	NA	0.27101664	0.8286555	NA	NA
fck1331	SAMN18134611	Bioeasy	Vaginal swab	105	2nd	NA	NA	NA	Lactobacillus_gasseri	97.27480046	VMG II	Dominant	NA	NA	NA	NA	NA	0.166582595	0.776438478	NA	NA
fck1332	SAMN18134612	Bioeasy	Vaginal swab	113	2nd	NA	28	NA	Lactobacillus_iners	97.77992278	VMG III	Dominant	NA	NA	NA	NA	NA	0.144671805	0.765483083	NA	NA
fck1333	SAMN18134613	Bioeasy	Vaginal swab	106	2nd	C_Section	30	275	Lactobacillus_iners	63.45420693	VMG III	Dominant	Term	NA	NA	NA	NA	0.739530571	1.062912466	NA	NA
fck1334	SAMN18134614	Bioeasy	Vaginal swab	115	2nd	NA	29	NA	Lactobacillus_jensenii	83.89220744	VMG V	Dominant	NA	NA	NA	NA	NA	0.496208823	0.941251592	NA	NA
fck1335	SAMN18134615	Bioeasy	Vaginal swab	122	2nd	C_Section	33	288	Lactobacillus_crispatus	90.52768871	VMG I	Dominant	Term	Low	III	High	Chorio-	0.421930832	0.904112596	0.421930832	13
fck1336	SAMN18134616	Bioeasy	Vaginal swab	112	2nd	Natural_Birth	31	281	Lactobacillus_iners	98.72988381	VMG III	Dominant	Term	NA	NA	NA	Chorio-	0.090666251	0.738480306	NA	NA
fck1337	SAMN18134617	Bioeasy	Vaginal swab	118	2nd	NA	NA	NA	Lactobacillus_delbrueckii	44.06304729	VMG VI	Deplete	NA	NA	NA	NA	NA	1.302993186	1.344643774	NA	NA
fck1338	SAMN18134618	Bioeasy	Vaginal swab	101	2nd	Natural_Birth	28	277	Lactobacillus_crispatus	83.46204852	VMG I	Dominant	Term	NA	NA	NA	Chorio+	0.556910555	0.971602458	NA	NA
fck1339	SAMN18134619	Bioeasy	Vaginal swab	120	2nd	NA	NA	NA	Lactobacillus_crispatus	99.03165433	VMG I	Dominant	NA	NA	NA	NA	NA	0.066381438	0.7263379	NA	NA
fck134	SAMN18134620	BioTeke	Vaginal swab	187	2nd	Natural_Birth	26	279	Lactobacillus_crispatus	98.50523169	VMG I	Dominant	Term	Low	III	High	Chorio+	0.104307894	0.745301127	0.104307894	8
fck1340	SAMN18134621	Bioeasy	Vaginal swab	119	2nd	NA	27	NA	Lactobacillus_iners	75.32354322	VMG III	Dominant	NA	NA	NA	NA	NA	0.708765972	1.047530167	NA	NA
fck1341	SAMN18134622	Bioeasy	Vaginal swab	94	2nd	NA	29	NA	Lactobacillus_crispatus	96.30697051	VMG I	Dominant	NA	NA	NA	NA	NA	0.190949905	0.788622133	NA	NA
fck1342	SAMN18134623	Bioeasy	Vaginal swab	89	1st	NA	33	NA	Lactobacillus_iners	99.16580489	VMG III	Dominant	NA	NA	NA	NA	NA	0.061024053	0.723659207	NA	NA
fck1343	SAMN18134624	Bioeasy	Vaginal swab	91	2nd	NA	28	NA	Lactobacillus_crispatus	57.03117898	VMG I	Dominant	NA	NA	NA	NA	NA	0.881589482	1.133941921	NA	NA
fck1344	SAMN18134625	Bioeasy	Vaginal swab	115	2nd	Natural_Birth	30	268	Lactobacillus_crispatus	96.75092642	VMG I	Dominant	Term	NA	NA	NA	NA	0.195833628	0.791063995	NA	NA
fck1345	SAMN18134626	Bioeasy	Vaginal swab	120	2nd	Natural_Birth	32	278	Lactobacillus_crispatus	99.23713104	VMG I	Dominant	Term	NA	NA	NA	Chorio-	0.057653569	0.721973965	NA	NA
fck1346	SAMN18134627	Bioeasy	Vaginal swab	126	2nd	NA	NA	NA	Lactobacillus_iners	97.6448714	VMG III	Dominant	NA	NA	NA	NA	NA	0.141816948	0.764055655	NA	NA
fck1347	SAMN18134628	Bioeasy	Vaginal swab	115	2nd	NA	NA	NA	Lactobacillus_crispatus	94.93518239	VMG I	Dominant	NA	NA	NA	NA	NA	0.278267501	0.832280931	NA	NA
fck1348	SAMN18134629	Bioeasy	Vaginal swab	164	2nd	NA	NA	NA	Lactobacillus_iners	60.54415087	VMG III	Deplete	NA	NA	NA	NA	NA	1.22551557	1.305904966	NA	NA
fck1349	SAMN18134630	Bioeasy	Vaginal swab	154	2nd	Natural_Birth	33	273	Lactobacillus_iners	96.55741311	VMG III	Dominant	Term	NA	NA	NA	Chorio+	0.195277842	0.790786101	NA	NA
fck135	SAMN18134631	BioTeke	Vaginal swab	124	2nd	NA	NA	NA	Lactobacillus_iners	97.92096066	VMG III	Dominant	NA	NA	NA	NA	NA	0.140468504	0.763381433	NA	NA
fck1350	SAMN18134632	Bioeasy	Vaginal swab	118	2nd	NA	21	NA	Lactobacillus_crispatus	81.74397032	VMG I	Deplete	NA	NA	NA	NA	NA	0.640149547	1.013221954	NA	NA
fck1351	SAMN18134633	Bioeasy	Vaginal swab	100	2nd	Natural_Birth	27	278	Lactobacillus_crispatus	60.75742439	VMG I	Dominant	Term	NA	NA	NA	Chorio+	0.804527856	1.095411108	NA	NA
fck1352	SAMN18134634	Bioeasy	Vaginal swab	126	2nd	NA	NA	NA	Lactobacillus_crispatus	76.92642577	VMG I	Deplete	NA	NA	NA	NA	NA	1.102940823	1.244617592	NA	NA
fck1353	SAMN18134635	Bioeasy	Vaginal swab	87	1st	Natural_Birth	32	272	Lactobacillus_iners	98.75277162	VMG III	Dominant	Term	NA	NA	NA	Chorio-	0.084384971	0.735339666	NA	NA
fck1354	SAMN18134636	Bioeasy	Vaginal swab	189	3rd	NA	NA	NA	Lactobacillus_gasseri	72.04445039	VMG II	NA	NA	NA	NA	NA	NA	NA	NA	NA	NA
fck1355	SAMN18134637	Bioeasy	Vaginal swab	113	2nd	Natural_Birth	30	277	Lactobacillus_crispatus	98.16413207	VMG I	Dominant	Term	NA	NA	NA	Chorio+	0.11866352	0.752478941	NA	NA
fck1356	SAMN18134638	Bioeasy	Vaginal swab	163	2nd	Natural_Birth	30	270	Lactobacillus_crispatus	93.55206035	VMG I	Dominant	Term	NA	NA	NA	Chorio-	0.348102186	0.867198274	NA	NA
fck1357	SAMN18134639	Bioeasy	Vaginal swab	116	2nd	C_Section	30	277	Lactobacillus_gasseri	97.25048712	VMG II	Dominant	Term	NA	NA	NA	Chorio-	0.178817382	0.782555872	NA	NA
fck1358	SAMN18134640	Bioeasy	Vaginal swab	189	3rd	NA	30	276	Lactobacillus_crispatus	94.17870036	VMG I	NA	Term	NA	NA	NA	Chorio-	NA	NA	NA	NA
fck1359	SAMN18134641	Bioeasy	Vaginal swab	114	2nd	Natural_Birth	28	282	Lactobacillus_jensenii	62.96381921	VMG V	Dominant	Term	NA	NA	NA	Chorio-	0.794526104	1.090410233	NA	NA
fck136	SAMN18134642	Bioeasy	Vaginal swab	120	2nd	NA	NA	NA	Lactobacillus_iners	35.53975201	VMG III	Deplete	NA	NA	NA	NA	NA	1.560302965	1.473298663	NA	NA
fck1360	SAMN18134643	Bioeasy	Vaginal swab	126	2nd	NA	NA	NA	Lactobacillus_gasseri	54.74353479	VMG II	Deplete	NA	NA	NA	NA	NA	0.805553441	1.095923901	NA	NA
fck1361	SAMN18134644	Bioeasy	Vaginal swab	115	2nd	Natural_Birth	25	283	Lactobacillus_iners	98.39024892	VMG III	Dominant	Term	NA	NA	NA	Chorio-	0.104884471	0.745589416	NA	NA
fck1362	SAMN18134645	Bioeasy	Vaginal swab	103	2nd	NA	NA	NA	Lactobacillus_crispatus	95.66257852	VMG I	Dominant	NA	NA	NA	NA	NA	0.191685181	0.788989771	NA	NA
fck1363	SAMN18134646	Bioeasy	Vaginal swab	133	2nd	NA	NA	NA	Lactobacillus_iners	48.55726381	VMG III	Deplete	NA	NA	NA	NA	NA	1.749235984	1.567765173	NA	NA
fck1364	SAMN18134647	Bioeasy	Vaginal swab	120	2nd	Natural_Birth	24	277	Lactobacillus_crispatus	97.25962068	VMG I	Dominant	Term	NA	NA	NA	Chorio-	0.169393049	0.777843705	NA	NA
fck1365	SAMN18134648	Bioeasy	Vaginal swab	194	3rd	NA	NA	NA	Lactobacillus_iners	99.1228612	VMG III	NA	NA	NA	NA	NA	Chorio-	NA	NA	NA	NA
fck1366	SAMN18134649	Bioeasy	Vaginal swab	117	2nd	NA	NA	NA	Lactobacillus_crispatus	87.60018496	VMG I	Deplete	NA	NA	NA	NA	NA	0.439255017	0.912774689	NA	NA
fck1367	SAMN18134650	Bioeasy	Vaginal swab	105	2nd	NA	NA	NA	Lactobacillus_crispatus	97.84986548	VMG I	Dominant	NA	NA	NA	NA	NA	0.140227079	0.76326072	NA	NA
fck1368	SAMN18134651	Bioeasy	Vaginal swab	120	2nd	Natural_Birth	25	270	Lactobacillus_iners	49.78535354	VMG III	Deplete	Term	Low	I	Low	Chorio-	1.205156342	1.295725351	1.205156342	13
fck1369	SAMN18134652	Bioeasy	Vaginal swab	109	2nd	NA	NA	NA	Lactobacillus_crispatus	89.90984743	VMG I	Dominant	NA	NA	NA	NA	NA	0.471629469	0.928961915	NA	NA
fck137	SAMN18134653	BioTeke	Vaginal swab	123	2nd	C_Section	26	217	Lactobacillus_iners	97.62647263	VMG III	Dominant	Preterm	Low	III	High	Chorio+	0.152452439	0.7693734	0.152452439	8
fck1370	SAMN18134654	Bioeasy	Vaginal swab	105	2nd	C_Section	32	255	Lactobacillus_gasseri	94.26925982	VMG II	Dominant	Preterm	Low	I	Low	Chorio+	0.33038472	0.85833954	0.33038472	16
fck1371	SAMN18134655	Bioeasy	Vaginal swab	118	2nd	NA	NA	NA	Lactobacillus_jensenii	48.49064499	VMG V	Dominant	NA	NA	NA	NA	NA	0.969684993	1.177989677	NA	NA
fck1372	SAMN18134656	Bioeasy	Vaginal swab	117	2nd	NA	NA	NA	Gardnerella_spp.	96.91433402	VMG IV-A	Deplete	NA	NA	NA	NA	NA	0.180941134	0.783617748	NA	NA
fck1373	SAMN18134657	Bioeasy	Vaginal swab	105	2nd	C_Section	41	243	Lactobacillus_crispatus	97.99880936	VMG I	Dominant	Preterm	Low	I	Low	Chorio+	0.143578916	0.764936638	0.143578916	19
fck1374	SAMN18134658	Bioeasy	Vaginal swab	133	2nd	Natural_Birth	23	285	Lactobacillus_crispatus	92.61577357	VMG I	Dominant	Term	Low	I	Low	Chorio-	0.362021434	0.874157898	0.362021434	17
fck1375	SAMN18134659	Bioeasy	Vaginal swab	145	2nd	Natural_Birth	24	272	Lactobacillus_iners	98.92049419	VMG III	Dominant	Term	Low	I	Low	Chorio+	0.077201848	0.731748105	0.077201848	9
fck1376	SAMN18134660	Bioeasy	Vaginal swab	112	2nd	C_Section	32	258	Lactobacillus_crispatus	98.37146524	VMG I	Dominant	Preterm	NA	NA	NA	Chorio-	0.112090577	0.749192469	NA	NA
fck1377	SAMN18134661	Bioeasy	Vaginal swab	118	2nd	NA	NA	NA	Lactobacillus_iners	96.71169474	VMG III	Dominant	NA	NA	NA	NA	NA	0.189881413	0.788087887	NA	NA
fck1378	SAMN18134662	Bioeasy	Vaginal swab	115	2nd	Natural_Birth	37	267	Lactobacillus_crispatus	99.50986182	VMG I	Dominant	Term	Low	I	Low	Chorio-	0.040311569	0.713302965	0.040311569	11
fck1379	SAMN18134663	Bioeasy	Vaginal swab	157	2nd	NA	NA	NA	Lactobacillus_jensenii	72.663433	VMG V	Dominant	NA	NA	NA	NA	NA	0.674413013	1.030353687	NA	NA
fck138	SAMN18134664	BioTeke	Vaginal swab	138	2nd	Natural_Birth	34	279	Lactobacillus_iners	86.46149181	VMG III	Dominant	Term	Low	II	Low	Chorio+	0.542555401	0.964424881	0.542555401	12
fck1380	SAMN18134665	Bioeasy	Vaginal swab	119	2nd	C_Section	28	286	Gardnerella_spp.	60.12568077	VMG IV-A	Deplete	Term	Low	I	Low	Chorio-	0.905775954	1.146035157	0.905775954	16
fck1381	SAMN18134666	Bioeasy	Vaginal swab	146	2nd	Natural_Birth	25	275	Gardnerella_spp.	79.80195394	VMG IV-A	Deplete	Term	Low	II	Low	Chorio+	0.748430893	1.067362627	0.748430893	13
fck1382	SAMN18134667	Bioeasy	Vaginal swab	88	1st	NA	NA	NA	Lactobacillus_crispatus	69.90629353	VMG I	Dominant	NA	NA	NA	NA	NA	0.798765909	1.092530135	NA	NA
fck1383	SAMN18134668	Bioeasy	Vaginal swab	125	2nd	NA	NA	NA	Lactobacillus_crispatus	65.89332696	VMG I	Dominant	NA	NA	NA	NA	NA	0.724524098	1.05540923	NA	NA
fck1384	SAMN18134669	Bioeasy	Vaginal swab	112	2nd	Natural_Birth	26	273	Lactobacillus_crispatus	81.92236599	VMG I	Dominant	Term	NA	NA	NA	Chorio+	0.510275337	0.948284849	NA	NA
fck1385	SAMN18134670	Bioeasy	Vaginal swab	106	2nd	NA	NA	NA	Lactobacillus_crispatus	98.5971513	VMG I	Dominant	NA	NA	NA	NA	NA	0.09736531	0.741829836	NA	NA
fck1386	SAMN18134671	Bioeasy	Vaginal swab	117	2nd	NA	NA	NA	Lactobacillus_crispatus	98.49884863	VMG I	Dominant	NA	NA	NA	NA	NA	0.105214223	0.745754292	NA	NA
fck1387	SAMN18134672	Bioeasy	Vaginal swab	133	2nd	Natural_Birth	26	282	Gardnerella_spp.	92.3554394	VMG IV-A	Deplete	Term	Low	I	Low	Chorio-	0.42155393	0.903924146	0.42155393	16
fck1388	SAMN18134673	Bioeasy	Vaginal swab	104	2nd	C_Section	27	275	Lactobacillus_crispatus	89.73998814	VMG I	Dominant	Term	Low	I	Low	Chorio-	0.506583685	0.946439023	0.506583685	22
fck1389	SAMN18134674	Bioeasy	Vaginal swab	105	2nd	Natural_Birth	28	263	Lactobacillus_crispatus	92.6720286	VMG I	Dominant	Term	Low	I	Low	Chorio-	0.34199524	0.864144801	0.34199524	15
fck139	SAMN18134675	BioTeke	Vaginal swab	116	2nd	Natural_Birth	30	240	Lactobacillus_iners	61.12800664	VMG III	Dominant	Preterm	Low	III	High	Chorio+	0.795144155	1.090719258	0.795144155	10
fck1390	SAMN18134676	Bioeasy	Vaginal swab	121	2nd	Natural_Birth	27	287	Gardnerella_spp.	44.36600806	VMG IV-A	Deplete	Term	Low	II	Low	Chorio-	1.722485186	1.554389774	1.722485186	18
fck1391	SAMN18134677	Bioeasy	Vaginal swab	123	2nd	C_Section	33	289	Lactobacillus_iners	97.65127576	VMG III	Dominant	Term	Low	I	Low	Chorio-	0.154969615	0.770631988	0.154969615	14
fck1392	SAMN18134678	Bioeasy	Vaginal swab	142	2nd	C_Section	27	277	Lactobacillus_crispatus	94.14786688	VMG I	Dominant	Term	Low	II	Low	Chorio-	0.320444223	0.853369292	0.320444223	9
fck1393	SAMN18134679	Bioeasy	Vaginal swab	87	1st	C_Section	36	271	Lactobacillus_iners	87.89096126	VMG III	Dominant	Term	Low	I	Low	Chorio-	0.452976433	0.919635397	0.452976433	10
fck1394	SAMN18134680	Bioeasy	Vaginal swab	176	2nd	NA	NA	NA	Lactobacillus_iners	55.75596546	VMG III	Dominant	NA	NA	NA	NA	NA	1.010625021	1.198459691	NA	NA
fck1395	SAMN18134681	Bioeasy	Vaginal swab	110	2nd	NA	NA	NA	Lactobacillus_gasseri	95.04424779	VMG II	Dominant	NA	NA	NA	NA	NA	0.277819656	0.832057009	NA	NA
fck1396	SAMN18134682	Bioeasy	Vaginal swab	103	2nd	NA	NA	NA	Megasphaera_spp.	32.73466621	VMG IV-A	Deplete	NA	NA	NA	NA	NA	1.567207491	1.476750926	NA	NA
fck1397	SAMN18134683	Bioeasy	Vaginal swab	121	2nd	C_Section	25	273	Gardnerella_spp.	34.32093426	VMG IV-A	Deplete	Term	Low	I	Low	Chorio-	1.87275923	1.629526795	1.87275923	17
fck1398	SAMN18134684	Bioeasy	Vaginal swab	119	2nd	Natural_Birth	38	284	Lactobacillus_crispatus	96.22356495	VMG I	Dominant	Term	Low	I	Low	Chorio-	0.231226107	0.808760234	0.231226107	11
fck1399	SAMN18134685	Bioeasy	Vaginal swab	93	2nd	Natural_Birth	25	270	Lactobacillus_iners	98.51698892	VMG III	Dominant	Term	Low	II	Low	Chorio+	0.102765603	0.744529982	0.102765603	11
fck140	SAMN18134686	BioTeke	Vaginal swab	84	1st	NA	NA	NA	Lactobacillus_iners	98.66609294	VMG III	Dominant	NA	NA	NA	NA	NA	0.097141479	0.74171792	NA	NA
fck1400	SAMN18134687	Bioeasy	Vaginal swab	133	2nd	NA	20	279	NA	NA	NA	NA	Term	Low	NA	High	Chorio-	NA	NA	NA	NA
fck1401	SAMN18134688	Bioeasy	Vaginal swab	109	2nd	NA	NA	NA	Lactobacillus_gasseri	89.10800971	VMG II	Dominant	NA	NA	NA	NA	NA	0.474648964	0.930471662	NA	NA
fck1402	SAMN18134689	Bioeasy	Vaginal swab	128	2nd	NA	NA	NA	Gardnerella_spp.	64.24228251	VMG IV-A	Deplete	NA	NA	NA	NA	NA	0.939716671	1.163005516	NA	NA
fck1403	SAMN18134690	Bioeasy	Vaginal swab	110	2nd	Natural_Birth	30	284	Lactobacillus_crispatus	98.78911664	VMG I	Dominant	Term	Low	I	Low	Chorio-	0.08736524	0.7368298	0.08736524	11
fck1404	SAMN18134691	Bioeasy	Vaginal swab	115	2nd	Natural_Birth	27	280	Lactobacillus_iners	97.29794167	VMG III	Dominant	Term	Low	II	Low	Chorio-	0.169449615	0.777871988	0.169449615	12
fck1405	SAMN18134692	Bioeasy	Vaginal swab	119	2nd	NA	NA	NA	Lactobacillus_iners	98.94412448	VMG III	Dominant	NA	NA	NA	NA	NA	0.079328394	0.732811378	NA	NA
fck1406	SAMN18134693	Bioeasy	Vaginal swab	107	2nd	Natural_Birth	28	279	Bifidobacterium_spp.	61.43855594	VMG VII	Deplete	Term	Low	I	Low	Chorio-	0.944530311	1.165412336	0.944530311	14
fck1407	SAMN18134694	Bioeasy	Vaginal swab	123	2nd	C_Section	25	278	Streptococcus_anginosus	49.42338595	VMG IV-B	Deplete	Term	Low	II	Low	Chorio+	1.457740926	1.422017644	1.457740926	23
fck1408	SAMN18134695	Bioeasy	Vaginal swab	168	2nd	Natural_Birth	26	279	Lactobacillus_jensenii	95.39639298	VMG V	Dominant	Term	NA	NA	NA	Chorio-	0.231453835	0.808874098	NA	NA
fck1409	SAMN18134696	Bioeasy	Vaginal swab	105	2nd	Natural_Birth	26	290	Lactobacillus_crispatus	52.18929849	VMG I	Dominant	Term	NA	NA	NA	Chorio-	0.942216591	1.164255476	NA	NA
fck141	SAMN18134697	BioTeke	Vaginal swab	117	2nd	C_Section	33	273	Lactobacillus_crispatus	52.02027961	VMG I	Deplete	Term	Low	IV	High	Chorio+	1.286139953	1.336217157	1.286139953	26
fck1410	SAMN18134698	Bioeasy	Vaginal swab	116	2nd	NA	NA	NA	Lactobacillus_iners	98.51566152	VMG III	Dominant	NA	NA	NA	NA	NA	0.105748405	0.746021383	NA	NA
fck1411	SAMN18134699	Bioeasy	Vaginal swab	110	2nd	NA	NA	NA	Lactobacillus_iners	66.25445097	VMG III	Deplete	NA	NA	NA	NA	NA	1.199136237	1.292715299	NA	NA
fck1412	SAMN18134700	Bioeasy	Vaginal swab	105	2nd	NA	NA	NA	Lactobacillus_crispatus	94.68461432	VMG I	Dominant	NA	NA	NA	NA	NA	0.266646728	0.826470544	NA	NA
fck1413	SAMN18134701	Bioeasy	Vaginal swab	108	2nd	Natural_Birth	24	277	Lactobacillus_iners	35.20693247	VMG III	Deplete	Term	NA	NA	NA	Chorio-	1.719363113	1.552828737	NA	NA
fck1414	SAMN18134702	Bioeasy	Vaginal swab	126	2nd	NA	NA	NA	Lactobacillus_iners	98.87898822	VMG III	Dominant	NA	NA	NA	NA	NA	0.082348016	0.734321189	NA	NA
fck1415	SAMN18134703	Bioeasy	Vaginal swab	173	2nd	NA	NA	NA	Lactobacillus_crispatus	95.8374143	VMG I	Dominant	NA	NA	NA	NA	NA	0.192808179	0.78955127	NA	NA
fck1416	SAMN18134704	Bioeasy	Vaginal swab	118	2nd	NA	NA	NA	Lactobacillus_iners	97.97313797	VMG III	Dominant	NA	NA	NA	NA	NA	0.134653261	0.760473811	NA	NA
fck1417	SAMN18134705	Bioeasy	Vaginal swab	110	2nd	Natural_Birth	23	276	Lactobacillus_iners	95.18150262	VMG III	Dominant	Term	NA	NA	NA	Chorio+	0.260417665	0.823356013	NA	NA
fck1418	SAMN18134706	Bioeasy	Vaginal swab	126	2nd	NA	NA	NA	Lactobacillus_crispatus	97.26892479	VMG I	Dominant	NA	NA	NA	NA	NA	0.162675883	0.774485122	NA	NA
fck1419	SAMN18134707	Bioeasy	Vaginal swab	117	2nd	Natural_Birth	25	277	Gardnerella_spp.	96.51135565	VMG IV-A	Deplete	Term	NA	NA	NA	Chorio-	0.201618694	0.793956528	NA	NA
fck142	SAMN18134708	BioTeke	Vaginal swab	117	2nd	NA	NA	NA	Lactobacillus_iners	96.37950241	VMG III	Dominant	NA	NA	NA	NA	NA	0.236344386	0.811319374	NA	NA
fck1420	SAMN18134709	Bioeasy	Vaginal swab	112	2nd	NA	NA	NA	Lactobacillus_crispatus	89.64680507	VMG I	Dominant	NA	NA	NA	NA	NA	0.467575759	0.92693506	NA	NA
fck1421	SAMN18134710	Bioeasy	Vaginal swab	110	2nd	NA	NA	NA	Lactobacillus_iners	56.69738173	VMG III	Deplete	NA	NA	NA	NA	NA	1.543258697	1.464776529	NA	NA
fck1422	SAMN18134711	Bioeasy	Vaginal swab	105	2nd	Natural_Birth	26	287	Lactobacillus_delbrueckii	93.79464286	VMG VI	Dominant	Term	NA	NA	NA	Chorio-	0.340076334	0.863185347	NA	NA
fck1423	SAMN18134712	Bioeasy	Vaginal swab	119	2nd	NA	NA	NA	Lactobacillus_gasseri	97.78797313	VMG II	Dominant	NA	NA	NA	NA	NA	0.152360877	0.769327619	NA	NA
fck1424	SAMN18134713	Bioeasy	Vaginal swab	108	2nd	NA	NA	NA	Lactobacillus_iners	97.75408717	VMG III	Dominant	NA	NA	NA	NA	NA	0.158936221	0.772615291	NA	NA
fck1425	SAMN18134714	Bioeasy	Vaginal swab	119	2nd	Natural_Birth	24	280	Lactobacillus_iners	98.15084245	VMG III	Dominant	Term	NA	NA	NA	Chorio-	0.113850208	0.750072285	NA	NA
fck1426	SAMN18134715	Bioeasy	Vaginal swab	105	2nd	NA	NA	NA	Lactobacillus_iners	95.49071618	VMG III	Dominant	NA	NA	NA	NA	NA	0.255317213	0.820805787	NA	NA
fck1427	SAMN18134716	Bioeasy	Vaginal swab	112	2nd	C_Section	33	275	Lactobacillus_crispatus	96.65781231	VMG I	Dominant	Term	NA	NA	NA	Chorio-	0.225174903	0.805734632	NA	NA
fck1428	SAMN18134717	Bioeasy	Vaginal swab	120	2nd	Natural_Birth	33	282	Lactobacillus_iners	46.47118181	VMG III	Deplete	Term	NA	NA	NA	Chorio-	1.226906239	1.3066003	NA	NA
fck1429	SAMN18134718	Bioeasy	Vaginal swab	103	2nd	Natural_Birth	27	271	Lactobacillus_gasseri	91.68964159	VMG II	Dominant	Term	NA	NA	NA	Chorio-	0.414574775	0.900434568	NA	NA
fck143	SAMN18134719	BioTeke	Vaginal swab	144	2nd	NA	NA	NA	Lactobacillus_crispatus	97.36413043	VMG I	Dominant	NA	NA	NA	NA	NA	0.155301857	0.770798109	NA	NA
fck1430	SAMN18134720	Bioeasy	Vaginal swab	119	2nd	Natural_Birth	29	273	Lactobacillus_crispatus	93.88260255	VMG I	Dominant	Term	NA	NA	NA	Chorio+	0.308783092	0.847538726	NA	NA
fck1431	SAMN18134721	Bioeasy	Vaginal swab	120	2nd	NA	NA	NA	Lactobacillus_jensenii	97.56748739	VMG V	Dominant	NA	NA	NA	NA	NA	0.152925259	0.76960981	NA	NA
fck1432	SAMN18134722	Bioeasy	Vaginal swab	108	2nd	Natural_Birth	31	275	Lactobacillus_crispatus	98.12583668	VMG I	Dominant	Term	NA	NA	NA	Chorio-	0.129326592	0.757810477	NA	NA
fck1433	SAMN18134723	Bioeasy	Vaginal swab	115	2nd	Natural_Birth	25	255	Lactobacillus_iners	98.2361516	VMG III	Dominant	Preterm	NA	NA	NA	Chorio-	0.124742901	0.755518631	NA	NA
fck1434	SAMN18134724	Bioeasy	Vaginal swab	248	3rd	NA	NA	NA	Lactobacillus_iners	95.83241939	VMG III	NA	NA	NA	NA	NA	Chorio-	NA	NA	NA	NA
fck1435	SAMN18134725	Bioeasy	Vaginal swab	137	2nd	NA	NA	NA	Lactobacillus_crispatus	96.32209815	VMG I	Dominant	NA	NA	NA	NA	NA	0.224174805	0.805234583	NA	NA
fck1436	SAMN18134726	Bioeasy	Vaginal swab	137	2nd	NA	27	230	NA	NA	NA	NA	Preterm	NA	NA	NA	Chorio-	NA	NA	NA	NA
fck1437	SAMN18134727	Bioeasy	Vaginal swab	145	2nd	Natural_Birth	31	256	Lactobacillus_iners	97.96476639	VMG III	Dominant	Preterm	NA	NA	NA	Chorio-	0.137369095	0.761831728	NA	NA
fck1438	SAMN18134728	Bioeasy	Vaginal swab	149	2nd	NA	NA	NA	Lactobacillus_iners	61.41871205	VMG III	Dominant	NA	NA	NA	NA	NA	0.739649621	1.062971991	NA	NA
fck1439	SAMN18134729	Bioeasy	Vaginal swab	106	2nd	C_Section	31	282	Lactobacillus_crispatus	40.07026066	VMG I	Dominant	Term	NA	NA	NA	Chorio-	1.157313806	1.271804084	NA	NA
fck144	SAMN18134730	BioTeke	Vaginal swab	103	2nd	NA	26	NA	Lactobacillus_iners	97.94427046	VMG III	Dominant	NA	NA	NA	NA	NA	0.13260353	0.759448946	NA	NA
fck1440	SAMN18134731	Bioeasy	Vaginal swab	110	2nd	NA	NA	NA	Lactobacillus_crispatus	92.11660617	VMG I	Dominant	NA	NA	NA	NA	NA	0.370084547	0.878189454	NA	NA
fck1441	SAMN18134732	Bioeasy	Vaginal swab	113	2nd	NA	NA	NA	Atopobium_vaginae	45.16281584	VMG IV-A	Deplete	NA	NA	NA	NA	NA	1.146518923	1.266406642	NA	NA
fck1442	SAMN18134733	Bioeasy	Vaginal swab	119	2nd	Natural_Birth	30	286	Anaerococcus_spp.	40.33219761	VMG IV-B	Deplete	Term	NA	NA	NA	Chorio-	1.650829718	1.51856204	NA	NA
fck1443	SAMN18134734	Bioeasy	Vaginal swab	120	2nd	Natural_Birth	30	282	Lactobacillus_iners	99.28660894	VMG III	Dominant	Term	NA	NA	NA	Chorio-	0.05616221	0.721228285	NA	NA
fck1444	SAMN18134735	Bioeasy	Vaginal swab	108	2nd	Natural_Birth	29	274	Lactobacillus_iners	80.43030031	VMG III	Dominant	Term	NA	NA	NA	Chorio+	0.64877667	1.017535515	NA	NA
fck1445	SAMN18134736	Bioeasy	Vaginal swab	163	2nd	NA	NA	NA	Lactobacillus_crispatus	97.04346204	VMG I	Dominant	NA	NA	NA	NA	NA	0.184041776	0.785168069	NA	NA
fck1446	SAMN18134737	Bioeasy	Vaginal swab	123	2nd	Natural_Birth	28	279	Gardnerella_spp.	37.17410714	VMG IV-A	Deplete	Term	NA	NA	NA	Chorio+	1.576979824	1.481637092	NA	NA
fck1447	SAMN18134738	Bioeasy	Vaginal swab	112	2nd	C_Section	27	265	Lactobacillus_crispatus	97.20489443	VMG I	Dominant	Term	NA	NA	NA	Chorio-	0.164049845	0.775172103	NA	NA
fck1448	SAMN18134739	Bioeasy	Vaginal swab	112	2nd	C_Section	38	261	Lactobacillus_iners	87.30353446	VMG III	Deplete	Term	NA	NA	NA	Chorio-	0.686050664	1.036172513	NA	NA
fck1449	SAMN18134740	Bioeasy	Vaginal swab	133	2nd	NA	NA	NA	Lactobacillus_iners	98.24382456	VMG III	Dominant	NA	NA	NA	NA	NA	0.124455933	0.755375147	NA	NA
fck145	SAMN18134741	BioTeke	Vaginal swab	123	2nd	NA	NA	NA	Gardnerella_spp.	54.58524385	VMG IV-A	Deplete	NA	NA	NA	NA	NA	1.513637385	1.449965873	NA	NA
fck1450	SAMN18134742	Bioeasy	Vaginal swab	126	2nd	NA	NA	NA	Lactobacillus_crispatus	95.55293563	VMG I	Dominant	NA	NA	NA	NA	NA	0.254530273	0.820412317	NA	NA
fck1451	SAMN18134743	Bioeasy	Vaginal swab	108	2nd	C_Section	32	268	Lactobacillus_iners	98.43532454	VMG III	Dominant	Term	NA	NA	NA	Chorio-	0.114358535	0.750326448	NA	NA
fck1452	SAMN18134744	Bioeasy	Vaginal swab	140	2nd	NA	NA	NA	Lactobacillus_crispatus	98.55017169	VMG I	Dominant	NA	NA	NA	NA	NA	0.100567635	0.743430998	NA	NA
fck1453	SAMN18134745	Bioeasy	Vaginal swab	143	2nd	Natural_Birth	27	290	Lactobacillus_iners	44.68380401	VMG III	Deplete	Term	NA	NA	NA	Chorio-	1.614810976	1.500552669	NA	NA
fck1454	SAMN18134746	Bioeasy	Vaginal swab	117	2nd	NA	NA	NA	Lactobacillus_iners	99.53377877	VMG III	Dominant	NA	NA	NA	NA	NA	0.038284731	0.712289546	NA	NA
fck1455	SAMN18134747	Bioeasy	Vaginal swab	113	2nd	Natural_Birth	29	289	Lactobacillus_iners	98.53932907	VMG III	Dominant	Term	NA	NA	NA	Chorio-	0.11163509	0.748964726	NA	NA
fck1456	SAMN18134748	Bioeasy	Vaginal swab	108	2nd	Natural_Birth	36	279	Lactobacillus_crispatus	89.00625434	VMG I	Dominant	Term	NA	NA	NA	Chorio-	0.433111399	0.90970288	NA	NA
fck1457	SAMN18134749	Bioeasy	Vaginal swab	109	2nd	NA	NA	NA	Lactobacillus_iners	91.8826918	VMG III	Dominant	NA	NA	NA	NA	NA	0.360204212	0.873249286	NA	NA
fck1458	SAMN18134750	Bioeasy	Vaginal swab	108	2nd	NA	NA	NA	Lactobacillus_iners	50.99039453	VMG III	Dominant	NA	NA	NA	NA	NA	0.827223028	1.106758695	NA	NA
fck1459	SAMN18134751	Bioeasy	Vaginal swab	124	2nd	NA	35	NA	Lactobacillus_crispatus	83.55813137	VMG I	Deplete	NA	NA	NA	NA	NA	0.796995592	1.091644976	NA	NA
fck146	SAMN18134752	BioTeke	Vaginal swab	133	2nd	Natural_Birth	25	261	Lactobacillus_crispatus	99.25294889	VMG I	Dominant	Term	Low	III	High	Chorio-	0.054114729	0.720204545	0.054114729	8
fck1460	SAMN18134753	Bioeasy	Vaginal swab	109	2nd	NA	25	NA	Lactobacillus_crispatus	57.12188857	VMG I	Deplete	NA	NA	NA	NA	NA	1.346020274	1.366157318	NA	NA
fck1461	SAMN18134754	Bioeasy	Vaginal swab	119	2nd	NA	31	NA	Lactobacillus_gasseri	72.30125523	VMG II	Deplete	NA	NA	NA	NA	NA	0.909402331	1.147848346	NA	NA
fck1462	SAMN18134755	Bioeasy	Vaginal swab	107	2nd	NA	27	NA	Lactobacillus_crispatus	63.29683119	VMG I	Dominant	NA	NA	NA	NA	NA	1.150593635	1.268443998	NA	NA
fck1463	SAMN18134756	Bioeasy	Vaginal swab	120	2nd	NA	28	NA	Lactobacillus_crispatus	94.54361999	VMG I	Dominant	NA	NA	NA	NA	NA	0.27170823	0.829001296	NA	NA
fck1464	SAMN18134757	Bioeasy	Vaginal swab	126	2nd	NA	22	NA	Gardnerella_spp.	63.32650798	VMG IV-A	Deplete	NA	NA	NA	NA	NA	1.211261276	1.298777819	NA	NA
fck1465	SAMN18134758	Bioeasy	Vaginal swab	118	2nd	NA	27	NA	Lactobacillus_crispatus	51.8018018	VMG I	Dominant	NA	NA	NA	NA	NA	1.164900822	1.275597591	NA	NA
fck1466	SAMN18134759	Bioeasy	Vaginal swab	101	2nd	NA	28	NA	Lactobacillus_crispatus	90.6408256	VMG I	Dominant	NA	NA	NA	NA	NA	0.43338027	0.909837316	NA	NA
fck1467	SAMN18134760	Bioeasy	Vaginal swab	112	2nd	NA	31	NA	Lactobacillus_crispatus	95.03716135	VMG I	Dominant	NA	NA	NA	NA	NA	0.245561477	0.815927919	NA	NA
fck1468	SAMN18134761	Bioeasy	Vaginal swab	117	2nd	NA	29	NA	Lactobacillus_crispatus	65.74699391	VMG I	Deplete	NA	NA	NA	NA	NA	1.48692731	1.436610836	NA	NA
fck1469	SAMN18134762	Bioeasy	Vaginal swab	108	2nd	Natural_Birth	26	275	Lactobacillus_crispatus	96.85640619	VMG I	Dominant	Term	NA	NA	NA	Chorio-	0.200633861	0.793464111	NA	NA
fck147	SAMN18134763	BioTeke	Vaginal swab	114	2nd	C_Section	31	266	Lactobacillus_crispatus	98.65564629	VMG I	Dominant	Term	Low	III	High	Chorio-	0.09736891	0.741831636	0.09736891	10
fck1470	SAMN18134764	Bioeasy	Vaginal swab	164	2nd	Natural_Birth	25	286	Lactobacillus_iners	90.1548963	VMG III	Dominant	Term	NA	NA	NA	Chorio+	0.456765866	0.921530114	NA	NA
fck1471	SAMN18134765	Bioeasy	Vaginal swab	122	2nd	NA	35	265	NA	NA	NA	NA	Term	NA	NA	NA	NA	NA	NA	NA	NA
fck1472	SAMN18134766	Bioeasy	Vaginal swab	110	2nd	Natural_Birth	28	275	Lactobacillus_crispatus	98.34113365	VMG I	Dominant	Term	NA	NA	NA	Chorio-	0.11513945	0.750716906	NA	NA
fck1473	SAMN18134767	Bioeasy	Vaginal swab	122	2nd	Natural_Birth	26	274	Lactobacillus_crispatus	92.9474306	VMG I	Dominant	Term	NA	NA	NA	Chorio+	0.349802091	0.868048226	NA	NA
fck1474	SAMN18134768	Bioeasy	Vaginal swab	161	2nd	NA	NA	NA	Gardnerella_spp.	75.95570388	VMG IV-A	Deplete	NA	NA	NA	NA	NA	0.751091262	1.068692811	NA	NA
fck1475	SAMN18134769	Bioeasy	Vaginal swab	91	2nd	NA	33	NA	NA	NA	NA	NA	NA	NA	NA	NA	NA	NA	NA	NA	NA
fck1476	SAMN18134770	Bioeasy	Vaginal swab	92	2nd	NA	23	NA	NA	NA	NA	NA	NA	NA	NA	NA	NA	NA	NA	NA	NA
fck1477	SAMN18134771	Bioeasy	Vaginal swab	116	2nd	NA	32	NA	NA	NA	NA	NA	NA	NA	NA	NA	NA	NA	NA	NA	NA
fck1479	SAMN18134772	Bioeasy	Vaginal swab	105	2nd	C_Section	35	266	Lactobacillus_crispatus	98.5645933	VMG I	Dominant	Term	NA	NA	NA	Chorio+	0.093941535	0.740117948	NA	NA
fck148	SAMN18134773	BioTeke	Vaginal swab	118	2nd	Natural_Birth	26	273	Lactobacillus_iners	88.61064738	VMG III	Dominant	Term	Low	III	High	Chorio-	0.467379017	0.926836689	0.467379017	11
fck1480	SAMN18134774	Bioeasy	Vaginal swab	111	2nd	NA	NA	NA	Lactobacillus_crispatus	96.42676128	VMG I	Dominant	NA	NA	NA	NA	NA	0.194639313	0.790466837	NA	NA
fck1481	SAMN18134775	Bioeasy	Vaginal swab	105	2nd	NA	NA	NA	Lactobacillus_crispatus	95.36381198	VMG I	Dominant	NA	NA	NA	NA	NA	0.267105319	0.82669984	NA	NA
fck1482	SAMN18134776	Bioeasy	Vaginal swab	102	2nd	NA	NA	NA	Lactobacillus_crispatus	92.45153543	VMG I	Dominant	NA	NA	NA	NA	NA	0.391151858	0.88872311	NA	NA
fck1483	SAMN18134777	Bioeasy	Vaginal swab	101	2nd	NA	NA	NA	NA	NA	NA	NA	NA	NA	NA	NA	NA	NA	NA	NA	NA
fck1484	SAMN18134778	Bioeasy	Vaginal swab	110	2nd	NA	NA	NA	Lactobacillus_iners	99.29394277	VMG III	Dominant	NA	NA	NA	NA	NA	0.049162479	0.71772842	NA	NA
fck1486	SAMN18134779	Bioeasy	Vaginal swab	105	2nd	Natural_Birth	31	271	Lactobacillus_crispatus	98.21480831	VMG I	Dominant	Term	NA	NA	NA	NA	0.113631732	0.749963047	NA	NA
fck1487	SAMN18134780	Bioeasy	Vaginal swab	112	2nd	NA	NA	NA	Lactobacillus_iners	98.37264151	VMG III	Dominant	NA	NA	NA	NA	NA	0.108818242	0.747556302	NA	NA
fck1489	SAMN18134781	Bioeasy	Vaginal swab	285	3rd	NA	NA	NA	Lactobacillus_iners	97.9269802	VMG III	NA	NA	NA	NA	NA	NA	NA	NA	NA	NA
fck149	SAMN18134782	BioTeke	Vaginal swab	121	2nd	NA	NA	NA	Lactobacillus_crispatus	70.50066034	VMG I	Dominant	NA	NA	NA	NA	NA	0.709546385	1.047920373	NA	NA
fck1490	SAMN18134783	Bioeasy	Vaginal swab	119	2nd	NA	NA	NA	Lactobacillus_iners	96.38640944	VMG III	Dominant	NA	NA	NA	NA	NA	0.205519582	0.795906972	NA	NA
fck1491	SAMN18134784	Bioeasy	Vaginal swab	119	2nd	NA	NA	NA	Bifidobacterium_spp.	55.65473065	VMG VII	Deplete	NA	NA	NA	NA	NA	0.724043362	1.055168862	NA	NA
fck1492	SAMN18134785	Bioeasy	Vaginal swab	136	2nd	NA	NA	NA	Gardnerella_spp.	53.78748027	VMG IV-A	Deplete	NA	NA	NA	NA	NA	1.212093057	1.299193709	NA	NA
fck1493	SAMN18134786	Bioeasy	Vaginal swab	119	2nd	Natural_Birth	31	279	Lactobacillus_crispatus	79.31034483	VMG I	Dominant	Term	NA	NA	NA	Chorio-	0.539725765	0.963010063	NA	NA
fck1494	SAMN18134787	Bioeasy	Vaginal swab	117	2nd	NA	NA	NA	NA	NA	NA	NA	NA	NA	NA	NA	NA	NA	NA	NA	NA
fck1495	SAMN18134788	Bioeasy	Vaginal swab	118	2nd	NA	NA	NA	NA	NA	NA	NA	NA	NA	NA	NA	NA	NA	NA	NA	NA
fck1496	SAMN18134789	Bioeasy	Vaginal swab	122	2nd	Natural_Birth	31	275	Streptococcus_agalactiae	74.87830939	VMG IV-B	Deplete	Term	NA	NA	NA	Chorio-	0.66222328	1.024258821	NA	NA
fck1497	SAMN18134790	Bioeasy	Vaginal swab	133	2nd	NA	NA	NA	Bifidobacterium_spp.	83.19027182	VMG VII	Deplete	NA	NA	NA	NA	NA	0.711212577	1.048753469	NA	NA
fck1498	SAMN18134791	Bioeasy	Vaginal swab	98	2nd	NA	NA	NA	Lactobacillus_crispatus	99.06832298	VMG I	Dominant	NA	NA	NA	NA	NA	0.061704685	0.723999523	NA	NA
fck1499	SAMN18134792	Bioeasy	Vaginal swab	119	2nd	NA	NA	NA	Lactobacillus_crispatus	97.68253968	VMG I	Dominant	NA	NA	NA	NA	NA	0.141322224	0.763808293	NA	NA
fck150	SAMN18134793	BioTeke	Vaginal swab	124	2nd	Natural_Birth	33	287	Lactobacillus_crispatus	52.27615694	VMG I	Dominant	Term	Low	III	High	Chorio-	0.817137796	1.101716079	0.817137796	13
fck1500	SAMN18134794	Bioeasy	Vaginal swab	119	2nd	C_Section	28	259	Lactobacillus_crispatus	64.22161529	VMG I	Dominant	Term	Low	II	Low	Chorio+	0.971118196	1.178706279	0.971118196	10
fck1501	SAMN18134795	Bioeasy	Vaginal swab	93	2nd	NA	NA	NA	NA	NA	NA	NA	NA	NA	NA	NA	NA	NA	NA	NA	NA
fck1502	SAMN18134796	Bioeasy	Vaginal swab	105	2nd	NA	NA	NA	NA	NA	NA	NA	NA	NA	NA	NA	NA	NA	NA	NA	NA
fck1503	SAMN18134797	Bioeasy	Vaginal swab	92	2nd	NA	NA	NA	Lactobacillus_crispatus	97.19094015	VMG I	Dominant	NA	NA	NA	NA	NA	0.165104955	0.775699658	NA	NA
fck1504	SAMN18134798	Bioeasy	Vaginal swab	139	2nd	NA	NA	NA	Bifidobacterium_spp.	88.37628593	VMG VII	Deplete	NA	NA	NA	NA	NA	0.536947851	0.961621106	NA	NA
fck1505	SAMN18134799	Bioeasy	Vaginal swab	119	2nd	NA	NA	NA	Lactobacillus_iners	98.14572017	VMG III	Dominant	NA	NA	NA	NA	NA	0.124652687	0.755473524	NA	NA
fck1506	SAMN18134800	Bioeasy	Vaginal swab	112	2nd	NA	NA	NA	Lactobacillus_iners	97.85110218	VMG III	Dominant	NA	NA	NA	NA	NA	0.145956816	0.766125589	NA	NA
fck1507	SAMN18134801	Bioeasy	Vaginal swab	114	2nd	NA	NA	NA	NA	NA	NA	NA	NA	NA	NA	NA	NA	NA	NA	NA	NA
fck1508	SAMN18134802	Bioeasy	Vaginal swab	117	2nd	NA	NA	NA	Lactobacillus_gasseri	96.17673993	VMG II	Dominant	NA	NA	NA	NA	NA	0.236105371	0.811199866	NA	NA
fck1509	SAMN18134803	Bioeasy	Vaginal swab	113	2nd	NA	NA	NA	NA	NA	NA	NA	NA	NA	NA	NA	NA	NA	NA	NA	NA
fck151	SAMN18134804	BioTeke	Vaginal swab	119	2nd	NA	NA	NA	Lactobacillus_iners	98.56344773	VMG III	Dominant	NA	NA	NA	NA	NA	0.102953683	0.744624022	NA	NA
fck1510	SAMN18134805	Bioeasy	Vaginal swab	110	2nd	C_Section	25	272	Lactobacillus_iners	96.68177697	VMG III	Dominant	Term	NA	NA	NA	Chorio+	0.212940097	0.799617229	NA	NA
fck1511	SAMN18134806	Bioeasy	Vaginal swab	148	2nd	NA	NA	NA	Lactobacillus_delbrueckii	75.17482517	VMG VI	Dominant	NA	NA	NA	NA	NA	0.802342922	1.094318642	NA	NA
fck1512	SAMN18134807	Bioeasy	Vaginal swab	135	2nd	NA	NA	NA	Lactobacillus_crispatus	89.86323411	VMG I	Dominant	NA	NA	NA	NA	NA	0.521746598	0.95402048	NA	NA
fck1513	SAMN18134808	Bioeasy	Vaginal swab	119	2nd	NA	NA	NA	NA	NA	NA	NA	NA	NA	NA	NA	NA	NA	NA	NA	NA
fck1514	SAMN18134809	Bioeasy	Vaginal swab	112	2nd	NA	NA	NA	Lactobacillus_iners	93.03953871	VMG III	Dominant	NA	NA	NA	NA	NA	0.359712712	0.873003537	NA	NA
fck1515	SAMN18134810	Bioeasy	Vaginal swab	160	2nd	NA	NA	NA	Lactobacillus_crispatus	97.89204098	VMG I	Dominant	NA	NA	NA	NA	NA	0.128585277	0.757439819	NA	NA
fck1516	SAMN18134811	Bioeasy	Vaginal swab	89	1st	NA	NA	NA	Lactobacillus_crispatus	92.2044241	VMG I	Dominant	NA	NA	NA	NA	NA	0.382341432	0.884317897	NA	NA
fck1517	SAMN18134812	Bioeasy	Vaginal swab	98	2nd	NA	NA	NA	Atopobium_vaginae	95.17704518	VMG IV-A	Deplete	NA	NA	NA	NA	NA	0.286182073	0.836238217	NA	NA
fck1518	SAMN18134813	Bioeasy	Vaginal swab	116	2nd	NA	NA	NA	NA	NA	NA	NA	NA	NA	NA	NA	NA	NA	NA	NA	NA
fck1519	SAMN18134814	Bioeasy	Vaginal swab	112	2nd	NA	NA	NA	Lactobacillus_iners	98.17807817	VMG III	Dominant	NA	NA	NA	NA	NA	0.120893233	0.753593797	NA	NA
fck152	SAMN18134815	BioTeke	Vaginal swab	126	2nd	NA	NA	NA	Gardnerella_spp.	87.93433111	VMG IV-A	Deplete	NA	NA	NA	NA	NA	0.528527443	0.957410902	NA	NA
fck1520	SAMN18134816	Bioeasy	Vaginal swab	126	2nd	Natural_Birth	26	256	Lactobacillus_crispatus	95.31568228	VMG I	Dominant	Preterm	NA	NA	NA	Chorio-	0.28110052	0.833697441	NA	NA
fck1521	SAMN18134817	Bioeasy	Vaginal swab	131	2nd	NA	NA	NA	Lactobacillus_crispatus	88.55205425	VMG I	Dominant	NA	NA	NA	NA	NA	0.420521492	0.903407927	NA	NA
fck1522	SAMN18134818	Bioeasy	Vaginal swab	147	2nd	Natural_Birth	29	284	Lactobacillus_iners	97.63796208	VMG III	Dominant	Term	Low	II	Low	Chorio-	0.159767271	0.773030816	0.159767271	12
fck1523	SAMN18134819	Bioeasy	Vaginal swab	108	2nd	Natural_Birth	33	285	Lactobacillus_crispatus	47.27710015	VMG I	Dominant	Term	Low	I	Low	Chorio-	1.436468844	1.411381603	1.436468844	17
fck1524	SAMN18134820	Bioeasy	Vaginal swab	90	1st	C_Section	31	272	Lactobacillus_iners	98.94032348	VMG III	Dominant	Term	Low	I	Low	Chorio-	0.080569345	0.733431853	0.080569345	14
fck1525	SAMN18134821	Bioeasy	Vaginal swab	103	2nd	NA	NA	NA	Lactobacillus_iners	94.24417046	VMG III	Dominant	NA	NA	NA	NA	NA	0.357907425	0.872100893	NA	NA
fck1526	SAMN18134822	Bioeasy	Vaginal swab	126	2nd	Natural_Birth	31	275	Lactobacillus_crispatus	98.36664763	VMG I	Dominant	Term	Low	I	Low	Chorio+	0.109529202	0.747911781	0.109529202	12
fck1527	SAMN18134823	Bioeasy	Vaginal swab	117	2nd	C_Section	30	280	Lactobacillus_iners	93.37618384	VMG III	Dominant	Term	Low	I	Low	Chorio-	0.301137122	0.843715742	0.301137122	14
fck1528	SAMN18134824	Bioeasy	Vaginal swab	105	2nd	C_Section	36	273	Lactobacillus_jensenii	95.70407971	VMG V	Dominant	Term	Low	I	Low	Chorio-	0.23684305	0.811568706	0.23684305	8
fck1529	SAMN18134825	Bioeasy	Vaginal swab	112	2nd	Natural_Birth	27	288	Lactobacillus_iners	91.99772177	VMG III	Dominant	Term	High	III	High	Chorio-	0.450529536	0.918411949	0.450529536	14
fck153	SAMN18134826	BioTeke	Vaginal swab	122	2nd	Natural_Birth	32	276	Lactobacillus_crispatus	98.82418813	VMG I	Dominant	Term	Low	III	High	Chorio+	0.077626154	0.731960258	0.077626154	6
fck1530	SAMN18134827	Bioeasy	Vaginal swab	189	3rd	NA	25	281	Lactobacillus_iners	98.4295895	VMG III	NA	Term	NA	NA	NA	Chorio-	NA	NA	NA	NA
fck1531	SAMN18134828	Bioeasy	Vaginal swab	135	2nd	NA	27	278	Other	28.20175583	NA	NA	Term	NA	NA	NA	Chorio+	NA	NA	NA	NA
fck1532	SAMN18134829	Bioeasy	Vaginal swab	179	2nd	Natural_Birth	21	276	Lactobacillus_iners	98.66222424	VMG III	Dominant	Term	NA	NA	NA	Chorio-	0.090802106	0.738548233	NA	NA
fck1533	SAMN18134830	Bioeasy	Vaginal swab	120	2nd	NA	NA	NA	Lactobacillus_crispatus	98.76262626	VMG I	Dominant	NA	NA	NA	NA	NA	0.087666969	0.736980665	NA	NA
fck1534	SAMN18134831	Bioeasy	Vaginal swab	115	2nd	Natural_Birth	27	275	Lactobacillus_iners	97.75847808	VMG III	Dominant	Term	NA	NA	NA	Chorio-	0.150327251	0.768310806	NA	NA
fck1535	SAMN18134832	Bioeasy	Vaginal swab	146	2nd	C_Section	29	280	Lactobacillus_crispatus	89.97729355	VMG I	Dominant	Term	NA	NA	NA	Chorio-	0.411236154	0.898765257	NA	NA
fck1536	SAMN18134833	Bioeasy	Vaginal swab	113	2nd	Natural_Birth	36	278	Lactobacillus_iners	99.39194941	VMG III	Dominant	Term	NA	NA	NA	Chorio+	0.045728076	0.716011218	NA	NA
fck1537	SAMN18134834	Bioeasy	Vaginal swab	147	2nd	Natural_Birth	37	281	Lactobacillus_crispatus	49.63517031	VMG I	Dominant	Term	NA	NA	NA	Chorio-	1.247524751	1.316909556	NA	NA
fck1538	SAMN18134835	Bioeasy	Vaginal swab	126	2nd	C_Section	30	283	Lactobacillus_gasseri	97.71969046	VMG II	Dominant	Term	NA	NA	NA	Chorio-	0.155330049	0.770812205	NA	NA
fck1539	SAMN18134836	Bioeasy	Vaginal swab	112	2nd	Natural_Birth	29	265	Lactobacillus_crispatus	96.98047781	VMG I	Dominant	Term	Low	I	Low	Chorio+	0.1665512	0.77642278	0.1665512	13
fck154	SAMN18134837	BioTeke	Vaginal swab	190	3rd	NA	34	281	Lactobacillus_crispatus	95.63858503	VMG I	NA	Term	Low	NA	High	Chorio+	NA	NA	NA	NA
fck1540	SAMN18134838	Bioeasy	Vaginal swab	116	2nd	Miscarriage	26	227	Lactobacillus_iners	96.20296859	VMG III	Dominant	Preterm	Low	NA	Low	NA	0.243316372	0.814805367	NA	NA
fck1541	SAMN18134839	Bioeasy	Vaginal swab	114	2nd	NA	NA	NA	Lactobacillus_crispatus	94.50603424	VMG I	Dominant	NA	NA	NA	NA	NA	0.323637167	0.854965764	NA	NA
fck1542	SAMN18134840	Bioeasy	Vaginal swab	128	2nd	Natural_Birth	35	262	Lactobacillus_iners	98.33203386	VMG III	Dominant	Term	NA	NA	NA	Chorio-	0.106199213	0.746246787	NA	NA
fck1543	SAMN18134841	Bioeasy	Vaginal swab	154	2nd	C_Section	35	273	Lactobacillus_crispatus	87.95789021	VMG I	Dominant	Term	NA	NA	NA	Chorio-	0.554593139	0.97044375	NA	NA
fck1544	SAMN18134842	Bioeasy	Vaginal swab	132	2nd	C_Section	23	276	Lactobacillus_iners	98.94163095	VMG III	Dominant	Term	NA	NA	NA	Chorio-	0.076974969	0.731634665	NA	NA
fck1545	SAMN18134843	Bioeasy	Vaginal swab	140	2nd	Natural_Birth	34	268	Lactobacillus_iners	98.93374165	VMG III	Dominant	Term	NA	NA	NA	Chorio-	0.078437548	0.732365954	NA	NA
fck1547	SAMN18134844	Bioeasy	Vaginal swab	124	2nd	NA	NA	NA	Lactobacillus_crispatus	81.07336014	VMG I	Dominant	NA	NA	NA	NA	NA	0.714156681	1.050225521	NA	NA
fck1548	SAMN18134845	Bioeasy	Vaginal swab	118	2nd	C_Section	26	288	Lactobacillus_crispatus	94.67171717	VMG I	Dominant	Term	NA	NA	NA	NA	0.285412455	0.835853408	NA	NA
fck1549	SAMN18134846	Bioeasy	Vaginal swab	112	2nd	NA	26	NA	Lactobacillus_iners	60.77172966	VMG III	Dominant	NA	NA	NA	NA	NA	0.812142672	1.099218517	NA	NA
fck155	SAMN18134847	BioTeke	Vaginal swab	125	2nd	NA	NA	NA	Gardnerella_spp.	45.39877301	VMG IV-A	Deplete	NA	NA	NA	NA	NA	1.901476259	1.64388531	NA	NA
fck1550	SAMN18134848	Bioeasy	Vaginal swab	98	2nd	NA	NA	NA	Lactobacillus_iners	77.68206735	VMG III	Dominant	NA	NA	NA	NA	NA	0.650054512	1.018174436	NA	NA
fck1551	SAMN18134849	Bioeasy	Vaginal swab	99	2nd	C_Section	25	269	Lactobacillus_crispatus	94.16651111	VMG I	Dominant	Term	Low	III	High	Chorio-	0.361169919	0.87373214	0.361169919	16
fck1552	SAMN18134850	Bioeasy	Vaginal swab	115	2nd	NA	NA	NA	Lactobacillus_crispatus	95.10348309	VMG I	Dominant	NA	NA	NA	NA	NA	0.279369094	0.832831727	NA	NA
fck1553	SAMN18134851	Bioeasy	Vaginal swab	116	2nd	Natural_Birth	30	202	Lactobacillus_iners	57.59394199	VMG III	Dominant	Preterm	NA	NA	NA	Chorio+	1.04242311	1.214358736	NA	NA
fck1554	SAMN18134852	Bioeasy	Vaginal swab	109	2nd	NA	NA	NA	Lactobacillus_iners	66.03481625	VMG III	Dominant	NA	NA	NA	NA	NA	0.761022482	1.073658422	NA	NA
fck1555	SAMN18134853	Bioeasy	Vaginal swab	106	2nd	Natural_Birth	30	276	Gardnerella_spp.	53.53634578	VMG IV-A	Deplete	Term	NA	NA	NA	Chorio-	0.906732028	1.146513195	NA	NA
fck1556	SAMN18134854	Bioeasy	Vaginal swab	121	2nd	NA	32	NA	Lactobacillus_iners	94.13921813	VMG III	Dominant	NA	NA	NA	NA	NA	0.347918097	0.867106229	NA	NA
fck1557	SAMN18134855	Bioeasy	Vaginal swab	125	2nd	NA	23	NA	Lactobacillus_iners	75.49922813	VMG III	Dominant	NA	NA	NA	NA	NA	0.729586159	1.05794026	NA	NA
fck1558	SAMN18134856	Bioeasy	Vaginal swab	115	2nd	NA	NA	NA	Lactobacillus_iners	55.58203906	VMG III	Dominant	NA	NA	NA	NA	NA	1.153411046	1.269852704	NA	NA
fck1559	SAMN18134857	Bioeasy	Vaginal swab	130	2nd	Natural_Birth	27	291	Lactobacillus_crispatus	94.41755405	VMG I	Dominant	Term	NA	NA	NA	Chorio+	0.315062121	0.850678241	NA	NA
fck156	SAMN18134858	BioTeke	Vaginal swab	114	2nd	NA	NA	NA	Lactobacillus_crispatus	73.28889418	VMG I	Deplete	NA	NA	NA	NA	NA	0.851806686	1.119050524	NA	NA
fck1560	SAMN18134859	Bioeasy	Vaginal swab	188	2nd	Natural_Birth	32	273	Lactobacillus_iners	87.07020795	VMG III	Dominant	Term	NA	NA	NA	Chorio-	0.44627737	0.916285866	NA	NA
fck1561	SAMN18134860	Bioeasy	Vaginal swab	99	2nd	NA	NA	NA	Lactobacillus_iners	97.52283522	VMG III	Dominant	NA	NA	NA	NA	NA	0.157885632	0.772089996	NA	NA
fck1562	SAMN18134861	Bioeasy	Vaginal swab	133	2nd	NA	30	NA	Lactobacillus_crispatus	97.54009143	VMG I	Dominant	NA	NA	NA	NA	NA	0.16727439	0.776784376	NA	NA
fck1563	SAMN18134862	Bioeasy	Vaginal swab	122	2nd	NA	28	NA	Lactobacillus_iners	97.23748915	VMG III	Dominant	NA	NA	NA	NA	NA	0.177409233	0.781851797	NA	NA
fck1564	SAMN18134863	Bioeasy	Vaginal swab	119	2nd	Natural_Birth	24	280	Lactobacillus_iners	98.5001967	VMG III	Dominant	Term	NA	NA	NA	NA	0.098923018	0.742608689	NA	NA
fck1565	SAMN18134864	Bioeasy	Vaginal swab	118	2nd	C_Section	24	274	Lactobacillus_crispatus	98.91502276	VMG I	Dominant	Term	NA	NA	NA	NA	0.076046177	0.731170269	NA	NA
fck1566	SAMN18134865	Bioeasy	Vaginal swab	105	2nd	NA	24	NA	Lactobacillus_iners	66.77966102	VMG III	Dominant	NA	NA	NA	NA	NA	1.002497021	1.194395691	NA	NA
fck1567	SAMN18134866	Bioeasy	Vaginal swab	140	2nd	NA	29	NA	Lactobacillus_crispatus	94.72867013	VMG I	Dominant	NA	NA	NA	NA	NA	0.32916931	0.857731836	NA	NA
fck1568	SAMN18134867	Bioeasy	Vaginal swab	119	2nd	Natural_Birth	28	286	Lactobacillus_iners	99.12255045	VMG III	Dominant	Term	NA	NA	NA	NA	0.063276822	0.724785592	NA	NA
fck1569	SAMN18134868	Bioeasy	Vaginal swab	112	2nd	Natural_Birth	28	284	Lactobacillus_crispatus	95.76176041	VMG I	Dominant	Term	NA	NA	NA	NA	0.208056308	0.797175335	NA	NA
fck157	SAMN18134869	BioTeke	Vaginal swab	121	2nd	NA	NA	NA	Lactobacillus_iners	99.08915559	VMG III	Dominant	NA	NA	NA	NA	NA	0.066232411	0.726263386	NA	NA
fck1570	SAMN18134870	Bioeasy	Vaginal swab	105	2nd	Natural_Birth	27	243	Lactobacillus_iners	99.04478016	VMG III	Dominant	Preterm	NA	NA	NA	NA	0.06939444	0.727844401	NA	NA
fck1571	SAMN18134871	Bioeasy	Vaginal swab	115	2nd	NA	28	NA	Lactobacillus_crispatus	93.80343888	VMG I	Dominant	NA	NA	NA	NA	NA	0.320764182	0.853529272	NA	NA
fck1572	SAMN18134872	Bioeasy	Vaginal swab	126	2nd	NA	26	NA	Gardnerella_spp.	45.40700543	VMG IV-A	Deplete	NA	NA	NA	NA	NA	1.208681536	1.297487949	NA	NA
fck1574	SAMN18134873	Bioeasy	Vaginal swab	106	2nd	NA	21	NA	Lactobacillus_crispatus	70.27249076	VMG I	Dominant	NA	NA	NA	NA	NA	0.79516873	1.090731546	NA	NA
fck1575	SAMN18134874	Bioeasy	Vaginal swab	113	2nd	NA	23	NA	Lactobacillus_iners	63.21343824	VMG III	Dominant	NA	NA	NA	NA	NA	0.81494629	1.100620325	NA	NA
fck1576	SAMN18134875	Bioeasy	Vaginal swab	122	2nd	NA	27	NA	Lactobacillus_iners	73.10099079	VMG III	Dominant	NA	NA	NA	NA	NA	0.74617592	1.066235141	NA	NA
fck1577	SAMN18134876	Bioeasy	Vaginal swab	104	2nd	NA	30	NA	Lactobacillus_iners	66.16609294	VMG III	Dominant	NA	NA	NA	NA	NA	0.72776751	1.057030936	NA	NA
fck1578	SAMN18134877	Bioeasy	Vaginal swab	98	2nd	NA	43	NA	Bifidobacterium_spp.	86.06795503	VMG VII	Deplete	NA	NA	NA	NA	NA	0.663153066	1.024723714	NA	NA
fck1579	SAMN18134878	Bioeasy	Vaginal swab	119	2nd	NA	25	NA	Lactobacillus_crispatus	97.53284672	VMG I	Dominant	NA	NA	NA	NA	NA	0.161252626	0.773773494	NA	NA
fck158	SAMN18134879	BioTeke	Vaginal swab	136	2nd	Natural_Birth	27	284	Gardnerella_spp.	84.89112724	VMG IV-A	Deplete	Term	NA	NA	NA	Chorio-	0.524945447	0.955619904	NA	NA
fck1580	SAMN18134880	Bioeasy	Vaginal swab	116	2nd	NA	25	NA	Lactobacillus_crispatus	97.11155378	VMG I	Dominant	NA	NA	NA	NA	NA	0.190641563	0.788467962	NA	NA
fck1581	SAMN18134881	Bioeasy	Vaginal swab	107	2nd	Natural_Birth	25	280	Lactobacillus_iners	79.528403	VMG III	Dominant	Term	NA	NA	NA	NA	0.625063038	1.0056787	NA	NA
fck1582	SAMN18134882	Bioeasy	Vaginal swab	108	2nd	NA	NA	NA	Megasphaera_spp.	51.0410144	VMG IV-A	Deplete	NA	NA	NA	NA	NA	1.291810713	1.339052537	NA	NA
fck1583	SAMN18134883	Bioeasy	Vaginal swab	110	2nd	NA	31	NA	Lactobacillus_crispatus	87.86542923	VMG I	Deplete	NA	NA	NA	NA	NA	0.449997115	0.918145738	NA	NA
fck1584	SAMN18134884	Bioeasy	Vaginal swab	112	2nd	NA	31	NA	Lactobacillus_crispatus	98.57940942	VMG I	Dominant	NA	NA	NA	NA	NA	0.101387112	0.743840736	NA	NA
fck1585	SAMN18134885	Bioeasy	Vaginal swab	115	2nd	NA	29	NA	Gardnerella_spp.	73.09990945	VMG IV-A	Deplete	NA	NA	NA	NA	NA	1.215038809	1.300666585	NA	NA
fck1586	SAMN18134886	Bioeasy	Vaginal swab	112	2nd	NA	35	NA	Lactobacillus_iners	96.57713565	VMG III	Dominant	NA	NA	NA	NA	NA	0.203090127	0.794692244	NA	NA
fck1587	SAMN18134887	Bioeasy	Vaginal swab	111	2nd	NA	22	NA	Lactobacillus_crispatus	56.77251696	VMG I	Dominant	NA	NA	NA	NA	NA	0.774839756	1.080567059	NA	NA
fck1589	SAMN18134888	Bioeasy	Vaginal swab	138	2nd	NA	31	NA	Lactobacillus_iners	98.3784577	VMG III	Dominant	NA	NA	NA	NA	NA	0.11895336	0.75262386	NA	NA
fck159	SAMN18134889	BioTeke	Vaginal swab	119	2nd	Natural_Birth	24	275	Lactobacillus_crispatus	67.72233713	VMG I	Deplete	Term	Low	II	Low	Chorio-	0.749561321	1.067927841	0.749561321	12
fck1590	SAMN18134890	Bioeasy	Vaginal swab	126	2nd	C_Section	32	272	Lactobacillus_crispatus	99.10450086	VMG I	Dominant	Term	NA	NA	NA	NA	0.05957261	0.722933486	NA	NA
fck1591	SAMN18134891	Bioeasy	Vaginal swab	119	2nd	NA	NA	NA	Lactobacillus_iners	99.04501036	VMG III	Dominant	NA	NA	NA	NA	NA	0.065874062	0.726084212	NA	NA
fck1592	SAMN18134892	Bioeasy	Vaginal swab	122	2nd	NA	28	NA	Lactobacillus_iners	85.18658837	VMG III	Dominant	NA	NA	NA	NA	NA	0.551705521	0.968999941	NA	NA
fck1593	SAMN18134893	Bioeasy	Vaginal swab	128	2nd	Natural_Birth	28	285	Lactobacillus_crispatus	96.9845458	VMG I	Dominant	Term	NA	NA	NA	Chorio-	0.179420791	0.782857576	NA	NA
fck1594	SAMN18134894	Bioeasy	Vaginal swab	106	2nd	NA	NA	NA	Bifidobacterium_spp.	96.08449253	VMG VII	Deplete	NA	NA	NA	NA	NA	0.248222652	0.817258506	NA	NA
fck1595	SAMN18134895	Bioeasy	Vaginal swab	117	2nd	Natural_Birth	29	275	Lactobacillus_crispatus	96.74452203	VMG I	Dominant	Term	NA	NA	NA	Chorio-	0.196494692	0.791394526	NA	NA
fck1596	SAMN18134896	Bioeasy	Vaginal swab	126	2nd	Natural_Birth	29	272	Lactobacillus_crispatus	98.38867468	VMG I	Dominant	Term	NA	NA	NA	Chorio-	0.108990737	0.747642549	NA	NA
fck1597	SAMN18134897	Bioeasy	Vaginal swab	118	2nd	Natural_Birth	29	288	Gardnerella_spp.	63.84439359	VMG IV-A	Deplete	Term	NA	NA	NA	Chorio-	0.899796509	1.143045435	NA	NA
fck1598	SAMN18134898	Bioeasy	Vaginal swab	106	2nd	Natural_Birth	30	273	Lactobacillus_iners	87.58923051	VMG III	Dominant	Term	NA	NA	NA	Chorio-	0.411303011	0.898798686	NA	NA
fck1599	SAMN18134899	Bioeasy	Vaginal swab	103	2nd	NA	NA	NA	Lactobacillus_gasseri	69.11290323	VMG II	Dominant	NA	NA	NA	NA	NA	0.717588118	1.05194124	NA	NA
fck160	SAMN18134900	BioTeke	Vaginal swab	121	2nd	C_Section	39	260	Lactobacillus_crispatus	78.73290539	VMG I	Deplete	Term	Low	IV	High	Chorio-	0.850963801	1.118629081	0.850963801	16
fck1600	SAMN18134901	Bioeasy	Vaginal swab	169	2nd	NA	32	NA	Lactobacillus_crispatus	97.32578147	VMG I	Dominant	NA	NA	NA	NA	NA	0.182257622	0.784275992	NA	NA
fck1601	SAMN18134902	Bioeasy	Vaginal swab	107	2nd	NA	27	291	Other	29.79214781	NA	NA	Term	NA	NA	NA	Chorio-	NA	NA	NA	NA
fck1602	SAMN18134903	Bioeasy	Vaginal swab	123	2nd	NA	NA	NA	Lactobacillus_crispatus	99.00164114	VMG I	Dominant	NA	NA	NA	NA	NA	0.065584738	0.725939549	NA	NA
fck1603	SAMN18134904	Bioeasy	Vaginal swab	169	2nd	NA	NA	NA	Lactobacillus_iners	98.65046027	VMG III	Dominant	NA	NA	NA	NA	NA	0.095858436	0.741076399	NA	NA
fck1604	SAMN18134905	Bioeasy	Vaginal swab	109	2nd	Natural_Birth	27	274	Lactobacillus_crispatus	89.7858473	VMG I	Dominant	Term	NA	NA	NA	Chorio-	0.420115105	0.903204733	NA	NA
fck1605	SAMN18134906	Bioeasy	Vaginal swab	110	2nd	NA	NA	NA	Lactobacillus_iners	99.53532145	VMG III	Dominant	NA	NA	NA	NA	NA	0.033705602	0.709999982	NA	NA
fck1606	SAMN18134907	Bioeasy	Vaginal swab	100	2nd	NA	NA	NA	Lactobacillus_crispatus	97.98653573	VMG I	Dominant	NA	NA	NA	NA	NA	0.127136767	0.756715564	NA	NA
fck1607	SAMN18134908	Bioeasy	Vaginal swab	267	3rd	NA	34	NA	Lactobacillus_crispatus	95.23089067	VMG I	NA	NA	NA	NA	NA	NA	NA	NA	NA	NA
fck1608	SAMN18134909	Bioeasy	Vaginal swab	118	2nd	NA	NA	NA	Lactobacillus_iners	98.63008275	VMG III	Dominant	NA	NA	NA	NA	NA	0.094486727	0.740390544	NA	NA
fck1609	SAMN18134910	Bioeasy	Vaginal swab	106	2nd	Natural_Birth	31	276	Lactobacillus_iners	98.78101402	VMG III	Dominant	Term	NA	NA	NA	Chorio+	0.083333035	0.734813698	NA	NA
fck161	SAMN18134911	BioTeke	Vaginal swab	114	2nd	NA	NA	NA	Bifidobacterium_spp.	81.82277458	VMG VII	Deplete	NA	NA	NA	NA	NA	0.865596805	1.125945583	NA	NA
fck1610	SAMN18134912	Bioeasy	Vaginal swab	106	2nd	NA	NA	NA	Lactobacillus_crispatus	97.42621826	VMG I	Dominant	NA	NA	NA	NA	NA	0.147558144	0.766926252	NA	NA
fck1611	SAMN18134913	Bioeasy	Vaginal swab	143	2nd	Natural_Birth	35	275	Lactobacillus_jensenii	67.76693654	VMG V	Dominant	Term	NA	NA	NA	Chorio-	0.704105973	1.045200167	NA	NA
fck1612	SAMN18134914	Bioeasy	Vaginal swab	140	2nd	C_Section	31	277	Lactobacillus_crispatus	96.36762689	VMG I	Dominant	Term	NA	NA	NA	Chorio-	0.213896846	0.800095604	NA	NA
fck1613	SAMN18134915	Bioeasy	Vaginal swab	104	2nd	C_Section	36	284	Lactobacillus_iners	71.16943265	VMG III	Dominant	Term	NA	NA	NA	Chorio+	0.714169166	1.050231764	NA	NA
fck1614	SAMN18134916	Bioeasy	Vaginal swab	108	2nd	NA	NA	NA	Lactobacillus_iners	99.37322306	VMG III	Dominant	NA	NA	NA	NA	NA	0.048088159	0.71719126	NA	NA
fck1615	SAMN18134917	Bioeasy	Vaginal swab	112	2nd	Natural_Birth	32	269	Lactobacillus_iners	97.98127969	VMG III	Dominant	Term	NA	NA	NA	Chorio-	0.12847915	0.757386756	NA	NA
fck1616	SAMN18134918	Bioeasy	Vaginal swab	99	2nd	Natural_Birth	30	279	Lactobacillus_iners	43.05043793	VMG III	Deplete	Term	NA	NA	NA	Chorio-	1.652395464	1.519344913	NA	NA
fck1618	SAMN18134919	Bioeasy	Vaginal swab	112	2nd	NA	NA	267	Lactobacillus_crispatus	97.07425194	VMG I	Dominant	Term	NA	NA	NA	Chorio-	0.185238438	0.7857664	NA	NA
fck1619	SAMN18134920	Bioeasy	Vaginal swab	98	2nd	Natural_Birth	24	273	Gardnerella_spp.	55.4726725	VMG IV-A	Deplete	Term	NA	NA	NA	Chorio-	0.930955152	1.158624757	NA	NA
fck162	SAMN18134921	BioTeke	Vaginal swab	116	2nd	NA	NA	NA	Lactobacillus_crispatus	96.71849989	VMG I	Dominant	NA	NA	NA	NA	NA	0.173856327	0.780075344	NA	NA
fck1620	SAMN18134922	Bioeasy	Vaginal swab	86	1st	C_Section	38	266	Lactobacillus_crispatus	99.05670606	VMG I	Dominant	Term	NA	NA	NA	Chorio-	0.062830343	0.724562352	NA	NA
fck1621	SAMN18134923	Bioeasy	Vaginal swab	123	2nd	NA	24	NA	Lactobacillus_crispatus	59.35815148	VMG I	Deplete	NA	NA	NA	NA	NA	0.894838622	1.140566491	NA	NA
fck1622	SAMN18134924	Bioeasy	Vaginal swab	135	2nd	NA	NA	NA	Lactobacillus_crispatus	92.61289481	VMG I	Dominant	NA	NA	NA	NA	NA	0.363237827	0.874766094	NA	NA
fck1623	SAMN18134925	Bioeasy	Vaginal swab	115	2nd	NA	NA	NA	Lactobacillus_iners	97.83612614	VMG III	Dominant	NA	NA	NA	NA	NA	0.139267867	0.762781114	NA	NA
fck1624	SAMN18134926	Bioeasy	Vaginal swab	109	2nd	NA	NA	NA	Lactobacillus_crispatus	93.66483385	VMG I	Dominant	NA	NA	NA	NA	NA	0.350352168	0.868323265	NA	NA
fck1625	SAMN18134927	Bioeasy	Vaginal swab	112	2nd	C_Section	33	274	Lactobacillus_iners	99.21845574	VMG III	Dominant	Term	NA	NA	NA	Chorio-	0.053549986	0.719922174	NA	NA
fck1626	SAMN18134928	Bioeasy	Vaginal swab	136	2nd	Natural_Birth	29	277	Lactobacillus_iners	98.31773736	VMG III	Dominant	Term	NA	NA	NA	Chorio-	0.114548486	0.750421424	NA	NA
fck1627	SAMN18134929	Bioeasy	Vaginal swab	150	2nd	C_Section	34	277	Lactobacillus_jensenii	57.63857594	VMG V	Dominant	Term	NA	NA	NA	Chorio-	0.719211231	1.052752796	NA	NA
fck1628	SAMN18134930	Bioeasy	Vaginal swab	114	2nd	NA	NA	NA	Lactobacillus_iners	99.33286866	VMG III	Dominant	NA	NA	NA	NA	NA	0.049998317	0.718146339	NA	NA
fck1629	SAMN18134931	Bioeasy	Vaginal swab	107	2nd	Natural_Birth	30	287	Lactobacillus_iners	98.51119581	VMG III	Dominant	Term	NA	NA	NA	Chorio-	0.093337364	0.739815862	NA	NA
fck163	SAMN18134932	BioTeke	Vaginal swab	122	2nd	C_Section	23	279	Lactobacillus_iners	88.22852961	VMG III	Dominant	Term	Low	II	Low	Chorio-	0.463975042	0.925134701	0.463975042	18
fck1630	SAMN18134933	Bioeasy	Vaginal swab	107	2nd	Natural_Birth	33	282	Lactobacillus_iners	98.28061521	VMG III	Dominant	Term	NA	NA	NA	Chorio-	0.121452806	0.753873584	NA	NA
fck1631	SAMN18134934	Bioeasy	Vaginal swab	122	2nd	Natural_Birth	34	288	Lactobacillus_iners	99.33208542	VMG III	Dominant	Term	NA	NA	NA	Chorio-	0.049029156	0.717661758	NA	NA
fck1632	SAMN18134935	Bioeasy	Vaginal swab	136	2nd	Natural_Birth	26	263	Lactobacillus_crispatus	98.18792927	VMG I	Dominant	Term	NA	NA	NA	Chorio+	0.122871339	0.75458285	NA	NA
fck1633	SAMN18134936	Bioeasy	Vaginal swab	100	2nd	Natural_Birth	27	277	Lactobacillus_crispatus	98.7208385	VMG I	Dominant	Term	NA	NA	NA	Chorio+	0.090568543	0.738431452	NA	NA
fck1634	SAMN18134937	Bioeasy	Vaginal swab	119	2nd	C_Section	30	273	Lactobacillus_crispatus	92.58012011	VMG I	Dominant	Term	NA	NA	NA	Chorio-	0.375082087	0.880688224	NA	NA
fck1635	SAMN18134938	Bioeasy	Vaginal swab	105	2nd	Natural_Birth	26	282	Lactobacillus_crispatus	97.15843858	VMG I	Dominant	Term	Low	III	High	Chorio-	0.15010064	0.7681975	0.15010064	8
fck1636	SAMN18134939	Bioeasy	Vaginal swab	109	2nd	NA	NA	NA	Lactobacillus_crispatus	99.59130167	VMG I	Dominant	NA	NA	NA	NA	NA	0.030009282	0.708151821	NA	NA
fck1637	SAMN18134940	Bioeasy	Vaginal swab	118	2nd	Natural_Birth	26	284	Lactobacillus_iners	97.39250778	VMG III	Dominant	Term	NA	NA	NA	Chorio-	0.175868794	0.781081578	NA	NA
fck1638	SAMN18134941	Bioeasy	Vaginal swab	99	2nd	Natural_Birth	30	276	Lactobacillus_crispatus	95.2220978	VMG I	Dominant	Term	NA	NA	NA	Chorio-	0.268102016	0.827198189	NA	NA
fck1639	SAMN18134942	Bioeasy	Vaginal swab	130	2nd	Natural_Birth	26	286	Gardnerella_spp.	47.50714907	VMG IV-A	Deplete	Term	NA	NA	NA	Chorio-	1.411667128	1.398980744	NA	NA
fck164	SAMN18134943	BioTeke	Vaginal swab	129	2nd	NA	NA	NA	Lactobacillus_crispatus	98.71036128	VMG I	Dominant	NA	NA	NA	NA	NA	0.096196357	0.741245359	NA	NA
fck1640	SAMN18134944	Bioeasy	Vaginal swab	134	2nd	NA	NA	NA	Lactobacillus_crispatus	68.49156398	VMG I	Dominant	NA	NA	NA	NA	NA	0.6887947	1.037544531	NA	NA
fck1641	SAMN18134945	Bioeasy	Vaginal swab	131	2nd	C_Section	33	272	Lactobacillus_iners	96.97636701	VMG III	Dominant	Term	NA	NA	NA	Chorio-	0.183006102	0.784650232	NA	NA
fck1642	SAMN18134946	Bioeasy	Vaginal swab	125	2nd	C_Section	31	273	Gardnerella_spp.	68.35035751	VMG IV-A	Deplete	Term	NA	NA	NA	Chorio+	0.708599295	1.047446828	NA	NA
fck1643	SAMN18134947	Bioeasy	Vaginal swab	147	2nd	C_Section	35	282	Lactobacillus_iners	98.29772769	VMG III	Dominant	Term	NA	NA	NA	Chorio-	0.124437571	0.755365966	NA	NA
fck1644	SAMN18134948	Bioeasy	Vaginal swab	116	2nd	Natural_Birth	21	279	Lactobacillus_iners	98.75695599	VMG III	Dominant	Term	NA	NA	NA	Chorio-	0.090803413	0.738548887	NA	NA
fck1646	SAMN18134949	Bioeasy	Vaginal swab	106	2nd	Natural_Birth	32	267	Gardnerella_spp.	96.39713145	VMG IV-A	Deplete	Term	NA	NA	NA	Chorio-	0.236998816	0.811646589	NA	NA
fck1647	SAMN18134950	Bioeasy	Vaginal swab	123	2nd	NA	NA	NA	Lactobacillus_jensenii	94.45705024	VMG V	Dominant	NA	NA	NA	NA	NA	0.265382601	0.825838481	NA	NA
fck1648	SAMN18134951	Bioeasy	Vaginal swab	145	2nd	Natural_Birth	31	281	Gardnerella_spp.	66.50131694	VMG IV-A	Deplete	Term	NA	NA	NA	Chorio-	0.728509713	1.057402037	NA	NA
fck1649	SAMN18134952	Bioeasy	Vaginal swab	91	2nd	Natural_Birth	33	247	Lactobacillus_crispatus	48.90111976	VMG I	Dominant	Preterm	NA	NA	NA	Chorio+	1.290407039	1.3383507	NA	NA
fck165	SAMN18134953	BioTeke	Vaginal swab	165	2nd	Natural_Birth	24	259	Lactobacillus_crispatus	90.33601379	VMG I	Dominant	Term	Low	II	Low	Chorio-	0.412169935	0.899232148	0.412169935	8
fck1650	SAMN18134954	Bioeasy	Vaginal swab	105	2nd	NA	NA	NA	Lactobacillus_crispatus	48.38802258	VMG I	Dominant	NA	NA	NA	NA	NA	1.320414359	1.35335436	NA	NA
fck1651	SAMN18134955	Bioeasy	Vaginal swab	126	2nd	NA	NA	NA	Lactobacillus_jensenii	56.85269641	VMG V	Dominant	NA	NA	NA	NA	NA	0.76140174	1.073848051	NA	NA
fck1652	SAMN18134956	Bioeasy	Vaginal swab	114	2nd	NA	NA	NA	Lactobacillus_iners	67.41308191	VMG III	Dominant	NA	NA	NA	NA	NA	0.688989741	1.037642051	NA	NA
fck1653	SAMN18134957	Bioeasy	Vaginal swab	136	2nd	NA	NA	NA	Lactobacillus_gasseri	83.2658179	VMG II	Deplete	NA	NA	NA	NA	NA	0.63162792	1.008961141	NA	NA
fck1654	SAMN18134958	Bioeasy	Vaginal swab	109	2nd	Natural_Birth	31	284	Lactobacillus_iners	97.20080538	VMG III	Dominant	Term	NA	NA	NA	Chorio-	0.178043239	0.7821688	NA	NA
fck1655	SAMN18134959	Bioeasy	Vaginal swab	149	2nd	NA	32	275	NA	NA	NA	NA	Term	NA	NA	NA	Chorio-	NA	NA	NA	NA
fck1656	SAMN18134960	Bioeasy	Vaginal swab	112	2nd	NA	NA	NA	Lactobacillus_iners	98.48261704	VMG III	Dominant	NA	NA	NA	NA	NA	0.109393112	0.747843736	NA	NA
fck1657	SAMN18134961	Bioeasy	Vaginal swab	112	2nd	NA	NA	NA	Lactobacillus_gasseri	65.75307189	VMG II	Deplete	NA	NA	NA	NA	NA	0.73212871	1.059211535	NA	NA
fck1659	SAMN18134962	Bioeasy	Vaginal swab	112	2nd	NA	NA	NA	Lactobacillus_crispatus	98.52120723	VMG I	Dominant	NA	NA	NA	NA	NA	0.108436229	0.747365295	NA	NA
fck166	SAMN18134963	BioTeke	Vaginal swab	126	2nd	Natural_Birth	32	273	Lactobacillus_crispatus	95.39806234	VMG I	Dominant	Term	Low	II	Low	Chorio+	0.275300763	0.830797562	0.275300763	14
fck1660	SAMN18134964	Bioeasy	Vaginal swab	126	2nd	C_Section	34	277	Lactobacillus_crispatus	95.5694553	VMG I	Dominant	Term	NA	NA	NA	Chorio-	0.254755063	0.820524712	NA	NA
fck1661	SAMN18134965	Bioeasy	Vaginal swab	105	2nd	Natural_Birth	32	276	Lactobacillus_jensenii	98.64371968	VMG V	Dominant	Term	NA	NA	NA	Chorio-	0.099814868	0.743054615	NA	NA
fck1662	SAMN18134966	Bioeasy	Vaginal swab	139	2nd	Natural_Birth	25	265	Lactobacillus_iners	74.00244051	VMG III	Deplete	Term	NA	NA	NA	Chorio-	1.095583291	1.240938826	NA	NA
fck1663	SAMN18134967	Bioeasy	Vaginal swab	132	2nd	C_Section	24	287	Lactobacillus_crispatus	94.89398296	VMG I	Dominant	Term	NA	NA	NA	Chorio-	0.249763463	0.818028912	NA	NA
fck1664	SAMN18134968	Bioeasy	Vaginal swab	128	2nd	NA	NA	NA	Lactobacillus_gasseri	54.36112777	VMG II	Deplete	NA	NA	NA	NA	NA	1.266720016	1.326507189	NA	NA
fck1665	SAMN18134969	Bioeasy	Vaginal swab	160	2nd	NA	NA	NA	NA	NA	NA	NA	NA	NA	NA	NA	NA	NA	NA	NA	NA
fck1666	SAMN18134970	Bioeasy	Vaginal swab	119	2nd	NA	NA	NA	Lactobacillus_iners	98.2542233	VMG III	Dominant	NA	NA	NA	NA	NA	0.122218471	0.754256416	NA	NA
fck1667	SAMN18134971	Bioeasy	Vaginal swab	139	2nd	NA	NA	NA	Lactobacillus_gasseri	40.64358452	VMG II	Deplete	NA	NA	NA	NA	NA	1.595971957	1.491133159	NA	NA
fck1668	SAMN18134972	Bioeasy	Vaginal swab	112	2nd	NA	NA	NA	Lactobacillus_iners	54.10242588	VMG III	Dominant	NA	NA	NA	NA	NA	0.800160975	1.093227668	NA	NA
fck1669	SAMN18134973	Bioeasy	Vaginal swab	119	2nd	Natural_Birth	29	276	Lactobacillus_iners	96.33217209	VMG III	Dominant	Term	NA	NA	NA	Chorio-	0.235280213	0.810787287	NA	NA
fck167	SAMN18134974	BioTeke	Vaginal swab	106	2nd	Natural_Birth	29	289	Lactobacillus_iners	97.9858623	VMG III	Dominant	Term	NA	NA	NA	Chorio-	0.14185758	0.76407597	NA	NA
fck1670	SAMN18134975	Bioeasy	Vaginal swab	114	2nd	NA	NA	NA	Lactobacillus_gasseri	93.37048314	VMG II	Dominant	NA	NA	NA	NA	NA	0.303055766	0.844675064	NA	NA
fck1671	SAMN18134976	Bioeasy	Vaginal swab	115	2nd	NA	NA	NA	Lactobacillus_iners	99.22461639	VMG III	Dominant	NA	NA	NA	NA	NA	0.060616643	0.723455502	NA	NA
fck1672	SAMN18134977	Bioeasy	Vaginal swab	114	2nd	Natural_Birth	30	277	Gardnerella_spp.	44.16029528	VMG IV-A	Deplete	Term	NA	NA	NA	Chorio+	1.633520849	1.509907605	NA	NA
fck1673	SAMN18134978	Bioeasy	Vaginal swab	105	2nd	C_Section	33	282	Streptococcus_luteciae	91.81962025	VMG IV-B	Deplete	Term	NA	NA	NA	Chorio-	0.48759672	0.936945541	NA	NA
fck1674	SAMN18134979	Bioeasy	Vaginal swab	105	2nd	NA	NA	NA	Veillonella_spp.	35.87459118	VMG IV-A	Deplete	NA	NA	NA	NA	Chorio+	1.761320556	1.573807458	NA	NA
fck1675	SAMN18134980	Bioeasy	Vaginal swab	189	3rd	NA	NA	NA	Lactobacillus_crispatus	55.54728959	VMG I	NA	NA	Low	NA	High	Chorio-	NA	NA	NA	NA
fck1676	SAMN18134981	Bioeasy	Vaginal swab	124	2nd	Natural_Birth	25	292	Lactobacillus_iners	96.93174176	VMG III	Dominant	Term	NA	NA	NA	Chorio-	0.198989282	0.792641822	NA	NA
fck1677	SAMN18134982	Bioeasy	Vaginal swab	115	2nd	NA	NA	NA	Lactobacillus_crispatus	99.1851403	VMG I	Dominant	NA	NA	NA	NA	NA	0.060566176	0.723430269	NA	NA
fck1678	SAMN18134983	Bioeasy	Vaginal swab	117	2nd	Natural_Birth	27	273	Lactobacillus_crispatus	96.71195342	VMG I	Dominant	Term	NA	NA	NA	Chorio-	0.217672887	0.801983624	NA	NA
fck1679	SAMN18134984	Bioeasy	Vaginal swab	120	2nd	Natural_Birth	30	271	Lactobacillus_iners	67.54295973	VMG III	Dominant	Term	NA	NA	NA	Chorio-	0.849689233	1.117991797	NA	NA
fck168	SAMN18134985	BioTeke	Vaginal swab	130	2nd	C_Section	35	261	Lactobacillus_crispatus	87.2854641	VMG I	Dominant	Term	Low	III	High	Chorio+	0.47432554	0.93030995	0.47432554	6
fck1680	SAMN18134986	Bioeasy	Vaginal swab	112	2nd	Natural_Birth	34	280	Streptococcus_agalactiae	97.79166061	VMG IV-B	Deplete	Term	NA	NA	NA	Chorio-	0.152481694	0.769388028	NA	NA
fck1681	SAMN18134987	Bioeasy	Vaginal swab	121	2nd	Natural_Birth	25	287	Megasphaera_spp.	35.92340199	VMG IV-A	Deplete	Term	Low	III	High	Chorio-	1.609621538	1.49795795	1.609621538	14
fck1682	SAMN18134988	Bioeasy	Vaginal swab	125	2nd	Natural_Birth	34	277	Lactobacillus_gasseri	76.42770352	VMG II	Deplete	Term	NA	NA	NA	Chorio-	0.750449591	1.068371976	NA	NA
fck1683	SAMN18134989	Bioeasy	Vaginal swab	107	2nd	Natural_Birth	24	265	Lactobacillus_crispatus	96.41719126	VMG I	Dominant	Term	NA	NA	NA	Chorio+	0.227735794	0.807015078	NA	NA
fck1684	SAMN18134990	Bioeasy	Vaginal swab	108	2nd	Natural_Birth	29	269	Lactobacillus_crispatus	97.38910724	VMG I	Dominant	Term	NA	NA	NA	Chorio-	0.172309127	0.779301744	NA	NA
fck1685	SAMN18134991	Bioeasy	Vaginal swab	120	2nd	NA	NA	NA	Gardnerella_spp.	95.54017686	VMG IV-A	Deplete	NA	NA	NA	NA	NA	0.285835154	0.836064758	NA	NA
fck1686	SAMN18134992	Bioeasy	Vaginal swab	106	2nd	Natural_Birth	23	279	Lactobacillus_crispatus	97.72246624	VMG I	Dominant	Term	NA	NA	NA	Chorio-	0.158658373	0.772476367	NA	NA
fck1687	SAMN18134993	Bioeasy	Vaginal swab	105	2nd	Natural_Birth	34	262	Lactobacillus_crispatus	94.77452102	VMG I	Dominant	Term	NA	NA	NA	Chorio-	0.256216528	0.821255445	NA	NA
fck1688	SAMN18134994	Bioeasy	Vaginal swab	121	2nd	C_Section	30	288	Gardnerella_spp.	48.58096828	VMG IV-A	Deplete	Term	Low	III	High	Chorio-	1.483862791	1.435078576	1.483862791	19
fck1689	SAMN18134995	Bioeasy	Vaginal swab	142	2nd	NA	NA	NA	Lactobacillus_iners	97.87581699	VMG III	Dominant	NA	NA	NA	NA	NA	0.151117805	0.768706083	NA	NA
fck169	SAMN18134996	BioTeke	Vaginal swab	149	2nd	Natural_Birth	25	281	Lactobacillus_crispatus	91.78403756	VMG I	Dominant	Term	Low	III	High	Chorio-	0.345981128	0.866137745	0.345981128	11
fck1690	SAMN18134997	Bioeasy	Vaginal swab	139	2nd	NA	NA	NA	Aerococcus_spp.	44.22390404	VMG IV-B	Deplete	NA	NA	NA	NA	NA	1.62920136	1.507747861	NA	NA
fck1691	SAMN18134998	Bioeasy	Vaginal swab	147	2nd	Natural_Birth	34	269	Lactobacillus_crispatus	93.20607811	VMG I	Dominant	Term	NA	NA	NA	Chorio-	0.351840618	0.869067489	NA	NA
fck1692	SAMN18134999	Bioeasy	Vaginal swab	124	2nd	NA	NA	NA	Lactobacillus_crispatus	97.65839003	VMG I	Dominant	NA	NA	NA	NA	NA	0.139978781	0.763136571	NA	NA
fck1693	SAMN18135000	Bioeasy	Vaginal swab	132	2nd	C_Section	30	278	Bifidobacterium_spp.	81.32754968	VMG VII	Deplete	Term	NA	NA	NA	Chorio+	0.652492748	1.019393554	NA	NA
fck1694	SAMN18135001	Bioeasy	Vaginal swab	146	2nd	NA	NA	NA	Lactobacillus_iners	99.30194187	VMG III	Dominant	NA	NA	NA	NA	NA	0.055793225	0.721043793	NA	NA
fck1695	SAMN18135002	Bioeasy	Vaginal swab	135	2nd	C_Section	32	275	Lactobacillus_iners	65.41501976	VMG III	Deplete	Term	NA	NA	NA	Chorio-	1.080855062	1.233574711	NA	NA
fck1696	SAMN18135003	Bioeasy	Vaginal swab	112	2nd	C_Section	31	275	Lactobacillus_crispatus	93.60177866	VMG I	Dominant	Term	NA	NA	NA	Chorio-	0.297467006	0.841880684	NA	NA
fck1697	SAMN18135004	Bioeasy	Vaginal swab	139	2nd	Natural_Birth	25	283	Lactobacillus_iners	77.36567672	VMG III	Dominant	Term	NA	NA	NA	Chorio-	0.608074028	0.997184195	NA	NA
fck1698	SAMN18135005	Bioeasy	Vaginal swab	120	2nd	C_Section	25	283	Lactobacillus_crispatus	98.32993327	VMG I	Dominant	Term	NA	NA	NA	Chorio-	0.116119787	0.751207074	NA	NA
fck1699	SAMN18135006	Bioeasy	Vaginal swab	119	2nd	C_Section	28	273	Lactobacillus_crispatus	98.95675895	VMG I	Dominant	Term	NA	NA	NA	Chorio+	0.076904589	0.731599475	NA	NA
fck170	SAMN18135007	BioTeke	Vaginal swab	111	2nd	Natural_Birth	28	277	Lactobacillus_jensenii	53.32622791	VMG V	Deplete	Term	Low	III	High	Chorio-	1.075453033	1.230873697	1.075453033	19
fck1700	SAMN18135008	Bioeasy	Vaginal swab	145	2nd	NA	26	NA	Lactobacillus_crispatus	97.90563687	VMG I	Dominant	NA	NA	NA	NA	NA	0.142042337	0.764168349	NA	NA
fck1701	SAMN18135009	Bioeasy	Vaginal swab	110	2nd	Natural_Birth	29	272	Gardnerella_spp.	93.47238543	VMG IV-A	Deplete	Term	NA	NA	NA	Chorio-	0.325904881	0.856099621	NA	NA
fck1702	SAMN18135010	Bioeasy	Vaginal swab	135	2nd	C_Section	27	278	Lactobacillus_gasseri	97.3288903	VMG II	Dominant	Term	NA	NA	NA	Chorio-	0.171803616	0.779048989	NA	NA
fck1703	SAMN18135011	Bioeasy	Vaginal swab	146	2nd	Natural_Birth	20	277	Gardnerella_spp.	44.78753125	VMG IV-A	Deplete	Term	NA	NA	NA	Chorio-	1.636801764	1.511548063	NA	NA
fck1704	SAMN18135012	Bioeasy	Vaginal swab	225	3rd	NA	NA	NA	Gardnerella_spp.	98.31697055	VMG IV-A	NA	NA	NA	NA	NA	Chorio-	NA	NA	NA	NA
fck1705	SAMN18135013	Bioeasy	Vaginal swab	106	2nd	Natural_Birth	31	279	Lactobacillus_crispatus	97.66428328	VMG I	Dominant	Term	NA	NA	NA	Chorio+	0.151426421	0.768860391	NA	NA
fck1706	SAMN18135014	Bioeasy	Vaginal swab	95	2nd	NA	NA	NA	Lactobacillus_iners	99.40779734	VMG III	Dominant	NA	NA	NA	NA	NA	0.04728912	0.71679174	NA	NA
fck1707	SAMN18135015	Bioeasy	Vaginal swab	112	2nd	NA	23	NA	Lactobacillus_iners	97.98097006	VMG III	Dominant	NA	NA	NA	NA	NA	0.141428514	0.763861438	NA	NA
fck1708	SAMN18135016	Bioeasy	Vaginal swab	111	2nd	Natural_Birth	31	282	Lactobacillus_crispatus	95.86545729	VMG I	Dominant	Term	NA	NA	NA	Chorio-	0.286252313	0.836273337	NA	NA
fck1709	SAMN18135017	Bioeasy	Vaginal swab	126	2nd	NA	NA	NA	Prevotella_spp.	46.83813119	VMG IV-A	Deplete	NA	NA	NA	NA	NA	1.317310016	1.351802188	NA	NA
fck171	SAMN18135018	BioTeke	Vaginal swab	202	3rd	NA	NA	NA	Lactobacillus_iners	98.92336025	VMG III	NA	NA	Low	NA	Low	Chorio-	NA	NA	NA	NA
fck1710	SAMN18135019	Bioeasy	Vaginal swab	84	1st	Natural_Birth	29	276	Streptococcus_anginosus	95.4203691	VMG IV-B	Deplete	Term	NA	NA	NA	Chorio-	0.303732326	0.845013343	NA	NA
fck1711	SAMN18135020	Bioeasy	Vaginal swab	98	2nd	C_Section	29	268	Lactobacillus_iners	98.19033715	VMG III	Dominant	Term	NA	NA	NA	Chorio-	0.131595885	0.758945123	NA	NA
fck1712	SAMN18135021	Bioeasy	Vaginal swab	112	2nd	Natural_Birth	24	266	Lactobacillus_gasseri	85.95206905	VMG II	Deplete	Term	NA	NA	NA	Chorio+	0.549628161	0.967961261	NA	NA
fck1713	SAMN18135022	Bioeasy	Vaginal swab	105	2nd	NA	NA	NA	NA	NA	NA	NA	NA	NA	NA	NA	NA	NA	NA	NA	NA
fck1714	SAMN18135023	Bioeasy	Vaginal swab	119	2nd	Natural_Birth	26	289	Lactobacillus_gasseri	97.16368324	VMG II	Dominant	Term	Low	III	High	Chorio-	0.191965172	0.789129767	0.191965172	15
fck1715	SAMN18135024	Bioeasy	Vaginal swab	116	2nd	NA	NA	NA	Lactobacillus_iners	98.61740071	VMG III	Dominant	NA	NA	NA	NA	NA	0.101387356	0.743840858	NA	NA
fck1716	SAMN18135025	Bioeasy	Vaginal swab	118	2nd	Natural_Birth	27	272	Lactobacillus_crispatus	97.8950246	VMG I	Dominant	Term	NA	NA	NA	Chorio-	0.140024349	0.763159355	NA	NA
fck1717	SAMN18135026	Bioeasy	Vaginal swab	104	2nd	Natural_Birth	37	287	Lactobacillus_crispatus	98.25070822	VMG I	Dominant	Term	NA	NA	NA	Chorio-	0.121930663	0.754112512	NA	NA
fck1718	SAMN18135027	Bioeasy	Vaginal swab	125	2nd	NA	NA	NA	Lactobacillus_iners	97.2901805	VMG III	Dominant	NA	NA	NA	NA	NA	0.174880523	0.780587442	NA	NA
fck1719	SAMN18135028	Bioeasy	Vaginal swab	139	2nd	C_Section	39	272	Lactobacillus_iners	94.2599426	VMG III	Dominant	Term	NA	NA	NA	Chorio-	0.327192845	0.856743603	NA	NA
fck172	SAMN18135029	BioTeke	Vaginal swab	111	2nd	NA	NA	NA	Gardnerella_spp.	50.45936396	VMG IV-A	Deplete	NA	NA	NA	NA	NA	1.658996809	1.522645585	NA	NA
fck1720	SAMN18135030	Bioeasy	Vaginal swab	133	2nd	NA	NA	NA	Lactobacillus_iners	76.75076366	VMG III	Dominant	NA	NA	NA	NA	NA	0.665241801	1.025768081	NA	NA
fck1721	SAMN18135031	Bioeasy	Vaginal swab	114	2nd	NA	NA	NA	Lactobacillus_iners	97.66767578	VMG III	Dominant	NA	NA	NA	NA	NA	0.163068815	0.774681588	NA	NA
fck1722	SAMN18135032	Bioeasy	Vaginal swab	112	2nd	Natural_Birth	23	280	Streptococcus_agalactiae	83.22621176	VMG IV-B	Deplete	Term	NA	NA	NA	Chorio-	0.807864388	1.097079375	NA	NA
fck1723	SAMN18135033	Bioeasy	Vaginal swab	110	2nd	Natural_Birth	34	272	Lactobacillus_crispatus	97.54139699	VMG I	Dominant	Term	NA	NA	NA	Chorio+	0.166693912	0.776494136	NA	NA
fck1724	SAMN18135034	Bioeasy	Vaginal swab	123	2nd	NA	NA	NA	Lactobacillus_iners	62.5847923	VMG III	Dominant	NA	NA	NA	NA	NA	0.736424018	1.06135919	NA	NA
fck1725	SAMN18135035	Bioeasy	Vaginal swab	117	2nd	NA	NA	NA	Lactobacillus_gasseri	50.4704413	VMG II	Deplete	NA	NA	NA	NA	NA	0.917026437	1.151660399	NA	NA
fck1726	SAMN18135036	Bioeasy	Vaginal swab	139	2nd	NA	23	NA	Lactobacillus_iners	98.39121794	VMG III	Dominant	NA	NA	NA	NA	NA	0.114926509	0.750610435	NA	NA
fck1727	SAMN18135037	Bioeasy	Vaginal swab	105	2nd	Natural_Birth	26	285	Lactobacillus_crispatus	98.47978437	VMG I	Dominant	Term	NA	NA	NA	Chorio-	0.110473893	0.748384127	NA	NA
fck1728	SAMN18135038	Bioeasy	Vaginal swab	107	2nd	Natural_Birth	26	260	Lactobacillus_iners	73.16979193	VMG III	Dominant	Term	NA	NA	NA	Chorio-	0.678699645	1.032497003	NA	NA
fck1729	SAMN18135039	Bioeasy	Vaginal swab	112	2nd	NA	NA	NA	Lactobacillus_crispatus	92.03618567	VMG I	Dominant	NA	NA	NA	NA	NA	0.453281646	0.919788004	NA	NA
fck173	SAMN18135040	BioTeke	Vaginal swab	108	2nd	C_Section	35	272	Lactobacillus_crispatus	98.47840987	VMG I	Dominant	Term	Low	III	High	Chorio-	0.103237278	0.744765819	0.103237278	8
fck1730	SAMN18135041	Bioeasy	Vaginal swab	117	2nd	Natural_Birth	28	264	Lactobacillus_crispatus	98.68488791	VMG I	Dominant	Term	NA	NA	NA	Chorio-	0.093141478	0.73971792	NA	NA
fck1731	SAMN18135042	Bioeasy	Vaginal swab	95	2nd	NA	NA	NA	Lactobacillus_iners	98.53767891	VMG III	Dominant	NA	NA	NA	NA	NA	0.104523241	0.745408801	NA	NA
fck1732	SAMN18135043	Bioeasy	Vaginal swab	137	2nd	NA	NA	NA	Lactobacillus_gasseri	68.08751074	VMG II	Deplete	NA	NA	NA	NA	NA	0.72786813	1.057081246	NA	NA
fck1733	SAMN18135044	Bioeasy	Vaginal swab	119	2nd	Natural_Birth	29	273	Lactobacillus_crispatus	97.38362496	VMG I	Dominant	Term	Low	IV	High	Chorio-	0.163025162	0.774659762	0.163025162	11
fck1734	SAMN18135045	Bioeasy	Vaginal swab	126	2nd	C_Section	38	278	Lactobacillus_crispatus	87.82894737	VMG I	Dominant	Term	Low	III	High	Chorio-	0.560777836	0.973536099	0.560777836	13
fck1735	SAMN18135046	Bioeasy	Vaginal swab	154	2nd	NA	NA	273	Lactobacillus_gasseri	54.92230886	VMG II	Deplete	Term	Low	NA	High	Chorio-	0.989775212	1.188034787	NA	NA
fck1736	SAMN18135047	Bioeasy	Vaginal swab	109	2nd	NA	NA	NA	Lactobacillus_iners	97.23052029	VMG III	Dominant	NA	NA	NA	NA	NA	0.183821462	0.785057912	NA	NA
fck1737	SAMN18135048	Bioeasy	Vaginal swab	102	2nd	C_Section	36	275	Lactobacillus_iners	94.84744153	VMG III	Dominant	Term	Low	III	High	Chorio-	0.3382207	0.862257531	0.3382207	18
fck1738	SAMN18135049	Bioeasy	Vaginal swab	142	2nd	Natural_Birth	27	284	Gardnerella_spp.	48.9483871	VMG IV-A	Deplete	Term	High	III	High	Chorio-	0.911209806	1.148752084	0.911209806	13
fck1739	SAMN18135050	Bioeasy	Vaginal swab	112	2nd	C_Section	29	275	Atopobium_vaginae	44.41213654	VMG IV-A	Deplete	Term	Low	III	High	Chorio-	1.888442466	1.637368414	1.888442466	21
fck174	SAMN18135051	BioTeke	Vaginal swab	114	2nd	Natural_Birth	28	270	Lactobacillus_jensenii	94.12443504	VMG V	Dominant	Term	Low	II	Low	Chorio-	0.383971495	0.885132928	0.383971495	26
fck1740	SAMN18135052	Bioeasy	Vaginal swab	125	2nd	NA	NA	NA	Lactobacillus_gasseri	90.95311695	VMG II	Dominant	NA	NA	NA	NA	NA	0.457588668	0.921941514	NA	NA
fck1741	SAMN18135053	Bioeasy	Vaginal swab	114	2nd	C_Section	28	290	Lactobacillus_crispatus	93.14159292	VMG I	Dominant	Term	Low	III	High	Chorio+	0.370518799	0.87840658	0.370518799	22
fck1742	SAMN18135054	Bioeasy	Vaginal swab	123	2nd	Natural_Birth	38	260	Lactobacillus_iners	97.88849228	VMG III	Dominant	Term	Low	I	Low	Chorio+	0.143377448	0.764835904	0.143377448	12
fck1744	SAMN18135055	Bioeasy	Vaginal swab	105	2nd	NA	NA	NA	Lactobacillus_iners	50.79354982	VMG III	Deplete	NA	NA	NA	NA	NA	1.319017231	1.352655796	NA	NA
fck1745	SAMN18135056	Bioeasy	Vaginal swab	112	2nd	Natural_Birth	27	278	Lactobacillus_gasseri	93.03241985	VMG II	Dominant	Term	High	II	Low	Chorio-	0.406298308	0.896296335	0.406298308	14
fck1747	SAMN18135057	Bioeasy	Vaginal swab	98	2nd	NA	NA	NA	Lactobacillus_iners	97.84382994	VMG III	Dominant	NA	NA	NA	NA	NA	0.144493134	0.765393748	NA	NA
fck1748	SAMN18135058	Bioeasy	Vaginal swab	119	2nd	C_Section	29	263	Lactobacillus_crispatus	49.09145218	VMG I	Dominant	Term	Low	II	Low	Chorio-	0.851701347	1.118997854	0.851701347	13
fck1749	SAMN18135059	Bioeasy	Vaginal swab	108	2nd	C_Section	30	276	Lactobacillus_jensenii	91.58444573	VMG V	Dominant	Term	Low	I	Low	Chorio-	0.458505962	0.922400162	0.458505962	15
fck175	SAMN18135060	BioTeke	Vaginal swab	112	2nd	C_Section	27	282	Gardnerella_spp.	42.35442792	VMG IV-A	Deplete	Term	Low	I	Low	Chorio-	1.514293664	1.450294013	1.514293664	12
fck1750	SAMN18135061	Bioeasy	Vaginal swab	119	2nd	NA	NA	NA	Lactobacillus_iners	97.1938532	VMG III	Dominant	NA	NA	NA	NA	NA	0.193822698	0.79005853	NA	NA
fck1751	SAMN18135062	Bioeasy	Vaginal swab	125	2nd	NA	NA	NA	Lactobacillus_iners	81.21957815	VMG III	Dominant	NA	NA	NA	NA	NA	0.634458656	1.010376508	NA	NA
fck1752	SAMN18135063	Bioeasy	Vaginal swab	130	2nd	C_Section	34	277	Gardnerella_spp.	43.11877667	VMG IV-A	Deplete	Term	NA	NA	NA	Chorio-	1.804882722	1.595588542	NA	NA
fck1753	SAMN18135064	Bioeasy	Vaginal swab	140	2nd	NA	NA	NA	Gardnerella_spp.	50.22611842	VMG IV-A	Deplete	NA	NA	NA	NA	NA	1.12597216	1.256133261	NA	NA
fck1754	SAMN18135065	Bioeasy	Vaginal swab	106	2nd	NA	NA	NA	Lactobacillus_crispatus	87.08286986	VMG I	Dominant	NA	NA	NA	NA	NA	0.629826069	1.008060215	NA	NA
fck1755	SAMN18135066	Bioeasy	Vaginal swab	116	2nd	NA	NA	NA	Lactobacillus_jensenii	90.07223805	VMG V	Dominant	NA	NA	NA	NA	NA	0.518170494	0.952232428	NA	NA
fck1756	SAMN18135067	Bioeasy	Vaginal swab	132	2nd	C_Section	30	275	Lactobacillus_iners	85.64705882	VMG III	Deplete	Term	NA	NA	NA	Chorio-	0.7460332	1.066163781	NA	NA
fck1757	SAMN18135068	Bioeasy	Vaginal swab	113	2nd	NA	NA	NA	NA	NA	NA	NA	NA	NA	NA	NA	NA	NA	NA	NA	NA
fck1758	SAMN18135069	Bioeasy	Vaginal swab	119	2nd	Natural_Birth	30	275	Lactobacillus_gasseri	95.71088806	VMG II	Dominant	Term	NA	NA	NA	Chorio-	0.263785679	0.82504002	NA	NA
fck1759	SAMN18135070	Bioeasy	Vaginal swab	112	2nd	Natural_Birth	31	287	Lactobacillus_iners	97.88500705	VMG III	Dominant	Term	NA	NA	NA	Chorio-	0.148713523	0.767503942	NA	NA
fck176	SAMN18135071	BioTeke	Vaginal swab	122	2nd	NA	NA	NA	Lactobacillus_gasseri	74.93209158	VMG II	Deplete	NA	NA	NA	NA	NA	0.75957946	1.07293691	NA	NA
fck1760	SAMN18135072	Bioeasy	Vaginal swab	109	2nd	Natural_Birth	30	273	Lactobacillus_iners	95.77883732	VMG III	Dominant	Term	NA	NA	NA	Chorio-	0.252141249	0.819217805	NA	NA
fck1761	SAMN18135073	Bioeasy	Vaginal swab	129	2nd	Natural_Birth	32	281	Gardnerella_spp.	53.01039786	VMG IV-A	Deplete	Term	NA	NA	NA	Chorio+	1.205139535	1.295716948	NA	NA
fck1762	SAMN18135074	Bioeasy	Vaginal swab	86	1st	NA	NA	NA	Gardnerella_spp.	61.70281346	VMG IV-A	Deplete	NA	NA	NA	NA	NA	0.862698982	1.124496672	NA	NA
fck1763	SAMN18135075	Bioeasy	Vaginal swab	105	2nd	NA	NA	NA	Lactobacillus_iners	99.28829519	VMG III	Dominant	NA	NA	NA	NA	NA	0.054422328	0.720358345	NA	NA
fck1764	SAMN18135076	Bioeasy	Vaginal swab	109	2nd	Natural_Birth	27	281	Lactobacillus_crispatus	95.88173178	VMG I	Dominant	Term	NA	NA	NA	Chorio-	0.236380022	0.811337191	NA	NA
fck1765	SAMN18135077	Bioeasy	Vaginal swab	122	2nd	NA	NA	NA	Gardnerella_spp.	45.99181694	VMG IV-A	Deplete	NA	NA	NA	NA	NA	1.301967687	1.344131024	NA	NA
fck1766	SAMN18135078	Bioeasy	Vaginal swab	147	2nd	NA	NA	NA	Other	26.17801047	NA	NA	NA	NA	NA	NA	NA	NA	NA	NA	NA
fck1767	SAMN18135079	Bioeasy	Vaginal swab	117	2nd	C_Section	36	280	Gardnerella_spp.	54.66492886	VMG IV-A	Deplete	Term	NA	NA	NA	Chorio-	1.386223111	1.386258736	NA	NA
fck1768	SAMN18135080	Bioeasy	Vaginal swab	107	2nd	Natural_Birth	24	274	Lactobacillus_crispatus	78.48190758	VMG I	Dominant	Term	NA	NA	NA	Chorio+	0.684568093	1.035431227	NA	NA
fck1769	SAMN18135081	Bioeasy	Vaginal swab	110	2nd	Natural_Birth	25	287	Bifidobacterium_spp.	91.44403111	VMG VII	Deplete	Term	NA	NA	NA	Chorio+	0.466773675	0.926534018	NA	NA
fck177	SAMN18135082	BioTeke	Vaginal swab	153	2nd	NA	NA	NA	Bifidobacterium_spp.	93.37642964	VMG VII	Deplete	NA	NA	NA	NA	NA	0.376839684	0.881567022	NA	NA
fck1770	SAMN18135083	Bioeasy	Vaginal swab	109	2nd	NA	NA	NA	Bifidobacterium_spp.	91.41120507	VMG VII	Deplete	NA	NA	NA	NA	NA	0.510221863	0.948258112	NA	NA
fck1771	SAMN18135084	Bioeasy	Vaginal swab	140	2nd	Natural_Birth	27	280	Lactobacillus_iners	96.12443518	VMG III	Dominant	Term	NA	NA	NA	Chorio+	0.248256344	0.817275353	NA	NA
fck1772	SAMN18135085	Bioeasy	Vaginal swab	120	2nd	C_Section	26	266	Lactobacillus_iners	73.05089334	VMG III	Dominant	Term	Low	III	High	Chorio-	0.768178536	1.077236449	0.768178536	15
fck1773	SAMN18135086	Bioeasy	Vaginal swab	98	2nd	NA	NA	NA	Lactobacillus_crispatus	95.83020783	VMG I	Dominant	NA	NA	NA	NA	NA	0.238933446	0.812613904	NA	NA
fck1774	SAMN18135087	Bioeasy	Vaginal swab	122	2nd	Natural_Birth	25	287	Lactobacillus_crispatus	97.59020619	VMG I	Dominant	Term	NA	NA	NA	Chorio-	0.148251356	0.767272859	NA	NA
fck1775	SAMN18135088	Bioeasy	Vaginal swab	115	2nd	Natural_Birth	26	275	Lactobacillus_iners	73.11747737	VMG III	Dominant	Term	NA	NA	NA	Chorio-	0.682332169	1.034313265	NA	NA
fck1776	SAMN18135089	Bioeasy	Vaginal swab	108	2nd	Natural_Birth	24	270	Lactobacillus_iners	41.4223425	VMG III	Deplete	Term	Low	II	Low	Chorio-	1.348792998	1.36754368	1.348792998	16
fck1777	SAMN18135090	Bioeasy	Vaginal swab	125	2nd	Natural_Birth	30	281	Lactobacillus_iners	98.15300817	VMG III	Dominant	Term	NA	NA	NA	Chorio-	0.133950033	0.760122197	NA	NA
fck1778	SAMN18135091	Bioeasy	Vaginal swab	122	2nd	Natural_Birth	29	274	Lactobacillus_iners	39.09706817	VMG III	Deplete	Term	NA	NA	NA	Chorio+	1.829773353	1.608033857	NA	NA
fck1779	SAMN18135092	Bioeasy	Vaginal swab	118	2nd	NA	NA	NA	Lactobacillus_jensenii	77.65685019	VMG V	Deplete	NA	NA	NA	NA	NA	0.641462649	1.013878505	NA	NA
fck178	SAMN18135093	BioTeke	Vaginal swab	116	2nd	NA	NA	NA	Lactobacillus_crispatus	98.90909091	VMG I	Dominant	NA	NA	NA	NA	NA	0.080250709	0.733272535	NA	NA
fck1780	SAMN18135094	Bioeasy	Vaginal swab	113	2nd	Natural_Birth	34	272	Lactobacillus_crispatus	87.4691358	VMG I	Dominant	Term	NA	NA	NA	Chorio-	0.515700621	0.950997491	NA	NA
fck1781	SAMN18135095	Bioeasy	Vaginal swab	97	2nd	Natural_Birth	19	289	Lactobacillus_iners	98.00997109	VMG III	Dominant	Term	NA	NA	NA	Chorio-	0.143681538	0.764987949	NA	NA
fck1782	SAMN18135096	Bioeasy	Vaginal swab	123	2nd	NA	NA	NA	Lactobacillus_crispatus	96.96673924	VMG I	Dominant	NA	NA	NA	NA	NA	0.200725858	0.79351011	NA	NA
fck1783	SAMN18135097	Bioeasy	Vaginal swab	108	2nd	NA	NA	NA	Bifidobacterium_spp.	50.15432099	VMG VII	Deplete	NA	NA	NA	NA	NA	1.993494521	1.689894441	NA	NA
fck1784	SAMN18135098	Bioeasy	Vaginal swab	105	2nd	Natural_Birth	30	286	Lactobacillus_iners	70.44324324	VMG III	Dominant	Term	Low	IV	High	Chorio-	0.738612671	1.062453516	0.738612671	9
fck1785	SAMN18135099	Bioeasy	Vaginal swab	102	2nd	C_Section	36	272	Lactobacillus_iners	94.85522852	VMG III	Dominant	Term	Low	III	High	Chorio-	0.318455239	0.8523748	0.318455239	16
fck1786	SAMN18135100	Bioeasy	Vaginal swab	128	2nd	Natural_Birth	26	280	Lactobacillus_crispatus	98.50737498	VMG I	Dominant	Term	Low	III	High	Chorio-	0.11001218	0.74815327	0.11001218	14
fck1787	SAMN18135101	Bioeasy	Vaginal swab	112	2nd	NA	NA	NA	Lactobacillus_crispatus	95.54282646	VMG I	Dominant	NA	NA	NA	NA	NA	0.277173756	0.831734058	NA	NA
fck1788	SAMN18135102	Bioeasy	Vaginal swab	98	2nd	Natural_Birth	31	273	Lactobacillus_crispatus	96.96206517	VMG I	Dominant	Term	Low	III	High	Chorio-	0.196665815	0.791480088	0.196665815	13
fck1789	SAMN18135103	Bioeasy	Vaginal swab	122	2nd	Natural_Birth	26	271	Lactobacillus_crispatus	98.35126558	VMG I	Dominant	Term	Low	III	High	Chorio-	0.111515592	0.748904977	0.111515592	12
fck179	SAMN18135104	BioTeke	Vaginal swab	112	2nd	NA	NA	NA	Lactobacillus_gasseri	70.57010786	VMG II	Dominant	NA	NA	NA	NA	NA	0.935824908	1.161059635	NA	NA
fck1790	SAMN18135105	Bioeasy	Vaginal swab	112	2nd	Natural_Birth	32	272	Lactobacillus_iners	96.66457455	VMG III	Dominant	Term	Low	III	High	Chorio-	0.204556095	0.795425228	0.204556095	12
fck1791	SAMN18135106	Bioeasy	Vaginal swab	124	2nd	NA	NA	NA	Lactobacillus_delbrueckii	79.59359606	VMG VI	Deplete	NA	NA	NA	NA	NA	0.760685711	1.073490036	NA	NA
fck1792	SAMN18135107	Bioeasy	Vaginal swab	114	2nd	NA	NA	NA	Lactobacillus_crispatus	94.27394439	VMG I	Dominant	NA	NA	NA	NA	NA	0.347832405	0.867063383	NA	NA
fck1793	SAMN18135108	Bioeasy	Vaginal swab	107	2nd	Natural_Birth	30	268	Lactobacillus_crispatus	96.00203071	VMG I	Dominant	Term	Low	III	High	Chorio-	0.236087665	0.811191013	0.236087665	13
fck1794	SAMN18135109	Bioeasy	Vaginal swab	105	2nd	NA	NA	NA	Bifidobacterium_spp.	71.61547213	VMG VII	Deplete	NA	NA	NA	NA	NA	1.102003812	1.244149086	NA	NA
fck1795	SAMN18135110	Bioeasy	Vaginal swab	115	2nd	C_Section	30	269	Lactobacillus_crispatus	96.7951278	VMG I	Dominant	Term	Low	III	High	Chorio-	0.208716882	0.797505622	0.208716882	14
fck1796	SAMN18135111	Bioeasy	Vaginal swab	114	2nd	NA	NA	NA	Lactobacillus_iners	94.48090968	VMG III	Dominant	NA	NA	NA	NA	NA	0.348872157	0.867583259	NA	NA
fck1797	SAMN18135112	Bioeasy	Vaginal swab	127	2nd	C_Section	34	268	Lactobacillus_crispatus	92.83276451	VMG I	Dominant	Term	Low	III	High	Chorio-	0.377480809	0.881887585	0.377480809	14
fck1798	SAMN18135113	Bioeasy	Vaginal swab	139	2nd	Natural_Birth	20	279	Lactobacillus_iners	98.67783741	VMG III	Dominant	Term	Low	III	High	Chorio-	0.092566802	0.739430581	0.092566802	8
fck1799	SAMN18135114	Bioeasy	Vaginal swab	105	2nd	NA	NA	NA	Lactobacillus_crispatus	98.06695895	VMG I	Dominant	NA	NA	NA	NA	NA	0.127221606	0.756757983	NA	NA
fck180	SAMN18135115	BioTeke	Vaginal swab	125	2nd	NA	NA	NA	Lactobacillus_crispatus	98.21039527	VMG I	Dominant	NA	NA	NA	NA	NA	0.11344189	0.749868126	NA	NA
fck1800	SAMN18135116	Bioeasy	Vaginal swab	116	2nd	Natural_Birth	28	283	Lactobacillus_crispatus	97.61891759	VMG I	Dominant	Term	Low	III	High	Chorio-	0.161968144	0.774131253	0.161968144	16
fck1801	SAMN18135117	Bioeasy	Vaginal swab	106	2nd	Natural_Birth	28	277	Lactobacillus_iners	39.1485197	VMG III	Deplete	Term	Low	III	High	Chorio-	1.416613219	1.40145379	1.416613219	17
fck1802	SAMN18135118	Bioeasy	Vaginal swab	113	2nd	NA	30	236	NA	NA	NA	NA	Preterm	Low	NA	High	Chorio-	NA	NA	NA	NA
fck1803	SAMN18135119	Bioeasy	Vaginal swab	170	2nd	NA	NA	NA	Lactobacillus_iners	96.90814595	VMG III	Dominant	NA	NA	NA	NA	NA	0.219290176	0.802792269	NA	NA
fck1804	SAMN18135120	Bioeasy	Vaginal swab	102	2nd	C_Section	30	276	Lactobacillus_crispatus	96.77906696	VMG I	Dominant	Term	Low	III	High	Chorio-	0.201057244	0.793675803	0.201057244	12
fck1805	SAMN18135121	Bioeasy	Vaginal swab	159	2nd	NA	NA	NA	Gardnerella_spp.	38.678036	VMG IV-A	Deplete	NA	NA	NA	NA	NA	1.358709094	1.372501728	NA	NA
fck1806	SAMN18135122	Bioeasy	Vaginal swab	109	2nd	NA	NA	NA	Gardnerella_spp.	56.04639263	VMG IV-A	Deplete	NA	NA	NA	NA	NA	0.892868273	1.139581317	NA	NA
fck1807	SAMN18135123	Bioeasy	Vaginal swab	115	2nd	Natural_Birth	20	273	Lactobacillus_iners	88.36727649	VMG III	Deplete	Term	Low	IV	High	Chorio-	0.506613581	0.946453971	0.506613581	14
fck1808	SAMN18135124	Bioeasy	Vaginal swab	105	2nd	NA	NA	NA	Lactobacillus_crispatus	96.49527495	VMG I	Dominant	NA	NA	NA	NA	NA	0.214903231	0.800598796	NA	NA
fck1809	SAMN18135125	Bioeasy	Vaginal swab	107	2nd	Natural_Birth	27	183	Lactobacillus_jensenii	65.48625323	VMG V	Dominant	Preterm	NA	NA	NA	NA	0.748149052	1.067221707	NA	NA
fck181	SAMN18135126	BioTeke	Vaginal swab	108	2nd	Natural_Birth	25	285	Lactobacillus_crispatus	96.45308924	VMG I	Dominant	Term	Low	III	High	Chorio-	0.240454838	0.813374599	0.240454838	24
fck1810	SAMN18135127	Bioeasy	Vaginal swab	128	2nd	Natural_Birth	29	265	Lactobacillus_crispatus	97.35694823	VMG I	Dominant	Term	Low	III	High	Chorio-	0.172467755	0.779381058	0.172467755	11
fck1811	SAMN18135128	Bioeasy	Vaginal swab	114	2nd	NA	NA	NA	Lactobacillus_crispatus	97.47979078	VMG I	Dominant	NA	NA	NA	NA	NA	0.165215361	0.775754861	NA	NA
fck1812	SAMN18135129	Bioeasy	Vaginal swab	115	2nd	NA	NA	NA	Lactobacillus_crispatus	95.09851816	VMG I	Dominant	NA	NA	NA	NA	NA	0.311118819	0.84870659	NA	NA
fck1813	SAMN18135130	Bioeasy	Vaginal swab	119	2nd	C_Section	25	280	Lactobacillus_crispatus	97.75462729	VMG I	Dominant	Term	Low	III	High	Chorio-	0.150181599	0.76823798	0.150181599	13
fck1814	SAMN18135131	Bioeasy	Vaginal swab	134	2nd	NA	NA	NA	Lactobacillus_gasseri	90.58609596	VMG II	Dominant	NA	NA	NA	NA	NA	0.524619086	0.955456724	NA	NA
fck1815	SAMN18135132	Bioeasy	Vaginal swab	124	2nd	NA	NA	NA	Lactobacillus_crispatus	92.15490798	VMG I	Dominant	NA	NA	NA	NA	NA	0.38308812	0.884691241	NA	NA
fck1816	SAMN18135133	Bioeasy	Vaginal swab	188	2nd	Natural_Birth	31	286	Lactobacillus_iners	97.86588399	VMG III	Dominant	Term	Low	III	High	Chorio-	0.14532177	0.765808065	0.14532177	15
fck1817	SAMN18135134	Bioeasy	Vaginal swab	105	2nd	NA	NA	NA	Lactobacillus_crispatus	83.42033674	VMG I	Dominant	NA	NA	NA	NA	NA	0.5619691	0.97413173	NA	NA
fck1818	SAMN18135135	Bioeasy	Vaginal swab	126	2nd	Natural_Birth	32	282	Lactobacillus_iners	50.88613329	VMG III	Dominant	Term	Low	III	High	Chorio+	0.777275047	1.081784704	0.777275047	14
fck1819	SAMN18135136	Bioeasy	Vaginal swab	138	2nd	Natural_Birth	32	267	Megasphaera_spp.	41.48445336	VMG IV-A	Deplete	Term	Low	III	High	Chorio-	1.343610847	1.364952604	1.343610847	13
fck182	SAMN18135137	BioTeke	Vaginal swab	117	2nd	Natural_Birth	27	286	Lactobacillus_iners	93.55531686	VMG III	Dominant	Term	Low	III	High	Chorio+	0.38904601	0.887670185	0.38904601	23
fck1820	SAMN18135138	Bioeasy	Vaginal swab	140	2nd	NA	NA	NA	Bifidobacterium_spp.	95.12466917	VMG VII	Deplete	NA	NA	NA	NA	NA	0.273343523	0.829818942	NA	NA
fck1821	SAMN18135139	Bioeasy	Vaginal swab	109	2nd	NA	NA	NA	Lactobacillus_iners	97.44434508	VMG III	Dominant	NA	NA	NA	NA	NA	0.179477866	0.782886114	NA	NA
fck1822	SAMN18135140	Bioeasy	Vaginal swab	112	2nd	C_Section	31	276	Lactobacillus_iners	82.47442094	VMG III	Dominant	Term	Low	IV	High	Chorio+	0.562183472	0.974238917	0.562183472	13
fck1823	SAMN18135141	Bioeasy	Vaginal swab	98	2nd	Natural_Birth	35	279	Lactobacillus_gasseri	78.11457175	VMG II	Dominant	Term	Low	III	High	Chorio-	0.979183557	1.182738959	0.979183557	18
fck1824	SAMN18135142	Bioeasy	Vaginal swab	112	2nd	NA	NA	NA	Lactobacillus_iners	95.939192	VMG III	Dominant	NA	NA	NA	NA	NA	0.242066307	0.814180334	NA	NA
fck1825	SAMN18135143	Bioeasy	Vaginal swab	119	2nd	C_Section	29	276	Lactobacillus_iners	94.8415922	VMG III	Dominant	Term	Low	III	High	Chorio-	0.248793811	0.817544086	0.248793811	12
fck1826	SAMN18135144	Bioeasy	Vaginal swab	105	2nd	Natural_Birth	27	283	Lactobacillus_iners	91.48221646	VMG III	Dominant	Term	Low	III	High	Chorio-	0.417897967	0.902096164	0.417897967	12
fck1827	SAMN18135145	Bioeasy	Vaginal swab	105	2nd	C_Section	29	286	Lactobacillus_iners	78.97998866	VMG III	Deplete	Term	Low	IV	High	Chorio+	0.807013749	1.096654055	0.807013749	13
fck1828	SAMN18135146	Bioeasy	Vaginal swab	115	2nd	Natural_Birth	27	280	Lactobacillus_jensenii	96.99729536	VMG V	Dominant	Term	Low	III	High	Chorio-	0.189908851	0.788101606	0.189908851	12
fck1829	SAMN18135147	Bioeasy	Vaginal swab	92	2nd	NA	NA	NA	Lactobacillus_crispatus	98.86826618	VMG I	Dominant	NA	NA	NA	NA	NA	0.079729583	0.733011972	NA	NA
fck183	SAMN18135148	Bioeasy	Vaginal swab	114	2nd	NA	NA	NA	Gardnerella_spp.	44.11463664	VMG IV-A	Deplete	NA	NA	NA	NA	NA	1.185246919	1.28577064	NA	NA
fck1830	SAMN18135149	Bioeasy	Vaginal swab	95	2nd	Natural_Birth	28	287	Lactobacillus_iners	96.59278575	VMG III	Dominant	Term	Low	III	High	Chorio-	0.206811873	0.796553117	0.206811873	12
fck1831	SAMN18135150	Bioeasy	Vaginal swab	89	1st	C_Section	37	274	Lactobacillus_delbrueckii	50.00643749	VMG VI	Deplete	Term	Low	III	High	Chorio+	1.178806422	1.282550392	1.178806422	16
fck1832	SAMN18135151	Bioeasy	Vaginal swab	112	2nd	C_Section	35	276	Lactobacillus_crispatus	58.3305796	VMG I	Deplete	Term	Low	III	High	Chorio-	1.128458028	1.257376195	1.128458028	17
fck1833	SAMN18135152	Bioeasy	Vaginal swab	129	2nd	NA	NA	NA	Lactobacillus_crispatus	95.05842259	VMG I	Dominant	NA	NA	NA	NA	NA	0.252427307	0.819360834	NA	NA
fck1834	SAMN18135153	Bioeasy	Vaginal swab	130	2nd	NA	NA	NA	Lactobacillus_crispatus	97.60603842	VMG I	Dominant	NA	NA	NA	NA	NA	0.150489256	0.768391808	NA	NA
fck1835	SAMN18135154	Bioeasy	Vaginal swab	124	2nd	Natural_Birth	31	277	Lactobacillus_iners	96.88503696	VMG III	Dominant	Term	Low	III	High	Chorio-	0.214209688	0.800252025	0.214209688	19
fck1836	SAMN18135155	Bioeasy	Vaginal swab	123	2nd	Natural_Birth	33	285	Lactobacillus_iners	73.12157722	VMG III	Dominant	Term	Low	III	High	Chorio-	0.631742875	1.009018618	0.631742875	12
fck1837	SAMN18135156	Bioeasy	Vaginal swab	121	2nd	Natural_Birth	28	282	Lactobacillus_crispatus	85.62698918	VMG I	Dominant	Term	Low	III	High	Chorio-	0.607121637	0.996707999	0.607121637	12
fck1838	SAMN18135157	Bioeasy	Vaginal swab	127	2nd	Natural_Birth	29	273	Lactobacillus_iners	98.57526663	VMG III	Dominant	Term	Low	III	High	Chorio-	0.096644338	0.74146935	0.096644338	8
fck1839	SAMN18135158	Bioeasy	Vaginal swab	113	2nd	Natural_Birth	23	277	Lactobacillus_iners	72.68019175	VMG III	Deplete	Term	High	IV	High	Chorio-	0.914947452	1.150620907	0.914947452	12
fck184	SAMN18135159	BioTeke	Vaginal swab	122	2nd	NA	NA	NA	Lactobacillus_crispatus	91.20577977	VMG I	Dominant	NA	NA	NA	NA	NA	0.557549947	0.971922154	NA	NA
fck1840	SAMN18135160	Bioeasy	Vaginal swab	135	2nd	Natural_Birth	24	274	Lactobacillus_iners	72.73061712	VMG III	Dominant	Term	Low	III	High	Chorio-	0.641477063	1.013885712	0.641477063	8
fck1841	SAMN18135161	Bioeasy	Vaginal swab	121	2nd	Natural_Birth	27	285	Lactobacillus_iners	68.39192076	VMG III	Deplete	Term	High	IV	High	Chorio-	1.025492476	1.205893418	1.025492476	13
fck1842	SAMN18135162	Bioeasy	Vaginal swab	115	2nd	NA	NA	NA	Gardnerella_spp.	95.31789368	VMG IV-A	Deplete	NA	NA	NA	NA	NA	0.284941722	0.835618041	NA	NA
fck1843	SAMN18135163	Bioeasy	Vaginal swab	93	2nd	Natural_Birth	26	282	Lactobacillus_crispatus	97.68416528	VMG I	Dominant	Term	NA	NA	NA	Chorio+	0.141814714	0.764054538	NA	NA
fck1844	SAMN18135164	Bioeasy	Vaginal swab	116	2nd	C_Section	30	280	Lactobacillus_iners	98.52634164	VMG III	Dominant	Term	Low	III	High	Chorio-	0.104478289	0.745386325	0.104478289	11
fck1845	SAMN18135165	Bioeasy	Vaginal swab	107	2nd	NA	24	275	NA	NA	NA	NA	Term	Low	NA	High	Chorio-	NA	NA	NA	NA
fck1846	SAMN18135166	Bioeasy	Vaginal swab	125	2nd	C_Section	35	273	Lactobacillus_crispatus	91.31796604	VMG I	Dominant	Term	Low	IV	High	Chorio-	0.489569192	0.937931776	0.489569192	20
fck1847	SAMN18135167	Bioeasy	Vaginal swab	123	2nd	Natural_Birth	23	286	Lactobacillus_crispatus	96.71052632	VMG I	Dominant	Term	Low	III	High	Chorio-	0.212383389	0.799338875	0.212383389	15
fck1848	SAMN18135168	Bioeasy	Vaginal swab	111	2nd	C_Section	26	274	Gardnerella_spp.	82.52465876	VMG IV-A	Deplete	Term	Low	III	High	Chorio+	0.895362434	1.140828398	0.895362434	22
fck1849	SAMN18135169	Bioeasy	Vaginal swab	126	2nd	NA	NA	NA	Lactobacillus_crispatus	97.20964089	VMG I	Dominant	NA	NA	NA	NA	NA	0.179232155	0.782763258	NA	NA
fck185	SAMN18135170	BioTeke	Vaginal swab	108	2nd	NA	NA	NA	Lactobacillus_crispatus	92.96816479	VMG I	Dominant	NA	NA	NA	NA	NA	0.417881368	0.902087865	NA	NA
fck1850	SAMN18135171	Bioeasy	Vaginal swab	119	2nd	Natural_Birth	27	281	Lactobacillus_crispatus	97.4426058	VMG I	Dominant	Term	Low	III	High	Chorio-	0.170726004	0.778510183	0.170726004	13
fck1851	SAMN18135172	Bioeasy	Vaginal swab	112	2nd	Natural_Birth	26	276	Lactobacillus_iners	88.16767228	VMG III	Dominant	Term	Low	IV	High	Chorio-	0.506868555	0.946581458	0.506868555	11
fck1852	SAMN18135173	Bioeasy	Vaginal swab	102	2nd	NA	NA	NA	Lactobacillus_crispatus	98.19178339	VMG I	Dominant	NA	NA	NA	NA	NA	0.123174549	0.754734455	NA	NA
fck1853	SAMN18135174	Bioeasy	Vaginal swab	93	2nd	NA	NA	NA	Lactobacillus_crispatus	94.40808359	VMG I	Dominant	NA	NA	NA	NA	NA	0.301293286	0.843793823	NA	NA
fck1854	SAMN18135175	Bioeasy	Vaginal swab	116	2nd	C_Section	32	284	Lactobacillus_crispatus	97.88490534	VMG I	Dominant	Term	Low	III	High	Chorio+	0.152247122	0.769270741	0.152247122	18
fck1855	SAMN18135176	Bioeasy	Vaginal swab	163	2nd	C_Section	28	280	Gardnerella_spp.	41.94797603	VMG IV-A	Deplete	Term	High	IV	High	Chorio+	1.443058134	1.414676247	1.443058134	17
fck1856	SAMN18135177	Bioeasy	Vaginal swab	87	1st	C_Section	33	277	Lactobacillus_crispatus	93.18140821	VMG I	Dominant	Term	Low	III	High	Chorio-	0.336784556	0.861539459	0.336784556	12
fck1857	SAMN18135178	Bioeasy	Vaginal swab	92	2nd	NA	NA	NA	Lactobacillus_crispatus	97.53433911	VMG I	Dominant	NA	NA	NA	NA	NA	0.162261135	0.774277748	NA	NA
fck1858	SAMN18135179	Bioeasy	Vaginal swab	147	2nd	NA	NA	NA	Lactobacillus_crispatus	94.35433109	VMG I	Dominant	NA	NA	NA	NA	NA	0.346686274	0.866490318	NA	NA
fck1859	SAMN18135180	Bioeasy	Vaginal swab	121	2nd	C_Section	30	267	Lactobacillus_crispatus	94.57364341	VMG I	Dominant	Term	Low	III	High	Chorio-	0.266803149	0.826548755	0.266803149	10
fck186	SAMN18135181	BioTeke	Vaginal swab	121	2nd	Natural_Birth	26	282	Lactobacillus_crispatus	98.38723663	VMG I	Dominant	Term	Low	II	Low	Chorio+	0.110550608	0.748422485	0.110550608	12
fck1860	SAMN18135182	Bioeasy	Vaginal swab	106	2nd	Natural_Birth	22	271	Lactobacillus_iners	51.05088869	VMG III	Dominant	Term	Low	IV	High	Chorio-	0.789214018	1.087754189	0.789214018	10
fck1861	SAMN18135183	Bioeasy	Vaginal swab	105	2nd	Natural_Birth	28	279	Lactobacillus_crispatus	97.85865939	VMG I	Dominant	Term	Low	III	High	Chorio-	0.145244634	0.765769498	0.145244634	14
fck1862	SAMN18135184	Bioeasy	Vaginal swab	108	2nd	Natural_Birth	28	274	Lactobacillus_jensenii	50.38031933	VMG V	Dominant	Term	Low	III	High	Chorio-	0.858466963	1.122380662	0.858466963	12
fck1863	SAMN18135185	Bioeasy	Vaginal swab	112	2nd	Natural_Birth	28	285	Lactobacillus_jensenii	51.05522762	VMG V	Deplete	Term	Low	IV	High	Chorio+	1.015142243	1.200718302	1.015142243	14
fck1864	SAMN18135186	Bioeasy	Vaginal swab	105	2nd	C_Section	34	266	Gardnerella_spp.	53.53017803	VMG IV-A	Deplete	Term	Low	III	High	Chorio-	0.94800195	1.167148155	0.94800195	14
fck1865	SAMN18135187	Bioeasy	Vaginal swab	199	3rd	NA	NA	NA	Lactobacillus_iners	53.10761405	VMG III	NA	NA	Low	NA	Low	Chorio-	NA	NA	NA	NA
fck1866	SAMN18135188	Bioeasy	Vaginal swab	105	2nd	C_Section	27	272	Lactobacillus_crispatus	52.87141759	VMG I	Dominant	Term	Low	IV	High	Chorio-	0.729913619	1.05810399	0.729913619	7
fck1867	SAMN18135189	Bioeasy	Vaginal swab	112	2nd	Natural_Birth	38	266	Lactobacillus_iners	98.72399445	VMG III	Dominant	Term	Low	III	High	Chorio-	0.088619136	0.737456748	0.088619136	9
fck1868	SAMN18135190	Bioeasy	Vaginal swab	92	2nd	C_Section	25	272	Lactobacillus_crispatus	98.22897783	VMG I	Dominant	Term	Low	III	High	Chorio-	0.118920587	0.752607474	0.118920587	9
fck1869	SAMN18135191	Bioeasy	Vaginal swab	119	2nd	Natural_Birth	32	286	Lactobacillus_iners	97.30873626	VMG III	Dominant	Term	Low	III	High	Chorio-	0.173487836	0.779891099	0.173487836	13
fck187	SAMN18135192	BioTeke	Vaginal swab	158	2nd	Natural_Birth	31	283	Lactobacillus_iners	94.50504816	VMG III	Dominant	Term	Low	II	Low	Chorio+	0.323378747	0.854836554	0.323378747	21
fck1870	SAMN18135193	Bioeasy	Vaginal swab	123	2nd	Natural_Birth	27	268	Lactobacillus_crispatus	99.20942367	VMG I	Dominant	Term	Low	III	High	Chorio-	0.056744791	0.721519576	0.056744791	8
fck1871	SAMN18135194	Bioeasy	Vaginal swab	146	2nd	NA	NA	NA	Lactobacillus_crispatus	97.89757412	VMG I	Dominant	NA	NA	NA	NA	NA	0.134802632	0.760548497	NA	NA
fck1872	SAMN18135195	Bioeasy	Vaginal swab	112	2nd	C_Section	27	284	Lactobacillus_iners	98.51033338	VMG III	Dominant	Term	Low	III	High	Chorio-	0.10587333	0.746083845	0.10587333	16
fck1873	SAMN18135196	Bioeasy	Vaginal swab	105	2nd	C_Section	30	271	Lactobacillus_iners	97.10607844	VMG III	Dominant	Term	Low	III	High	Chorio-	0.167015543	0.776654952	0.167015543	10
fck1874	SAMN18135197	Bioeasy	Vaginal swab	111	2nd	NA	NA	NA	Lactobacillus_spp.	98.52505388	VMG VI	Dominant	NA	NA	NA	NA	NA	0.105484364	0.745889362	NA	NA
fck1877	SAMN18135198	Bioeasy	Vaginal swab	90	1st	Natural_Birth	29	276	Lactobacillus_iners	37.05221195	VMG III	Deplete	Term	Low	IV	High	Chorio+	1.441649976	1.413972168	1.441649976	17
fck1878	SAMN18135199	Bioeasy	Vaginal swab	92	2nd	C_Section	35	275	Lactobacillus_iners	85.60347094	VMG III	Deplete	Term	NA	NA	NA	Chorio-	0.647516004	1.016905182	NA	NA
fck1879	SAMN18135200	Bioeasy	Vaginal swab	120	2nd	Natural_Birth	32	276	Lactobacillus_crispatus	98.28223527	VMG I	Dominant	Term	Low	IV	High	Chorio-	0.124684567	0.755489464	0.124684567	17
fck188	SAMN18135201	BioTeke	Vaginal swab	125	2nd	NA	NA	NA	Lactobacillus_iners	86.44679423	VMG III	Dominant	NA	NA	NA	NA	NA	0.574500364	0.980397362	NA	NA
fck1880	SAMN18135202	Bioeasy	Vaginal swab	92	2nd	NA	NA	NA	Lactobacillus_iners	72.31486716	VMG III	Dominant	NA	NA	NA	NA	NA	0.665074809	1.025684585	NA	NA
fck1881	SAMN18135203	Bioeasy	Vaginal swab	116	2nd	Natural_Birth	28	281	Lactobacillus_gasseri	70.47040759	VMG II	Deplete	Term	Low	III	High	Chorio-	1.043264216	1.214779288	1.043264216	15
fck1882	SAMN18135204	Bioeasy	Vaginal swab	124	2nd	Natural_Birth	35	274	Lactobacillus_jensenii	65.43981597	VMG V	Dominant	Term	Low	III	High	Chorio+	0.728182141	1.057238251	0.728182141	12
fck1883	SAMN18135205	Bioeasy	Vaginal swab	107	2nd	NA	NA	NA	Gardnerella_spp.	44.89353723	VMG IV-A	Deplete	NA	NA	NA	NA	NA	1.158593682	1.272444022	NA	NA
fck1885	SAMN18135206	Bioeasy	Vaginal swab	90	1st	NA	NA	NA	Lactobacillus_crispatus	95.37524687	VMG I	Dominant	NA	NA	NA	NA	NA	0.259600009	0.822947185	NA	NA
fck1886	SAMN18135207	Bioeasy	Vaginal swab	104	2nd	NA	NA	NA	Lactobacillus_iners	97.69847427	VMG III	Dominant	NA	NA	NA	NA	NA	0.145972335	0.766133348	NA	NA
fck1887	SAMN18135208	Bioeasy	Vaginal swab	128	2nd	Natural_Birth	28	268	Lactobacillus_crispatus	90.58053641	VMG I	Dominant	Term	Low	III	High	Chorio-	0.429062608	0.907678484	0.429062608	14
fck1888	SAMN18135209	Bioeasy	Vaginal swab	128	2nd	C_Section	27	267	Lactobacillus_crispatus	95.96560516	VMG I	Dominant	Term	Low	III	High	Chorio+	0.222590842	0.804442602	0.222590842	12
fck1889	SAMN18135210	Bioeasy	Vaginal swab	140	2nd	NA	NA	NA	Lactobacillus_iners	94.86373166	VMG III	Dominant	NA	NA	NA	NA	NA	0.322545219	0.85441979	NA	NA
fck189	SAMN18135211	BioTeke	Vaginal swab	127	2nd	Natural_Birth	34	282	Lactobacillus_iners	95.82706138	VMG III	Dominant	Term	Low	III	High	Chorio-	0.256677846	0.821486104	0.256677846	18
fck1891	SAMN18135212	Bioeasy	Vaginal swab	127	2nd	Natural_Birth	22	250	Gardnerella_spp.	82.20389934	VMG IV-A	Deplete	Preterm	High	IV	High	Chorio-	0.663077591	1.024685976	0.663077591	9
fck1892	SAMN18135213	Bioeasy	Vaginal swab	121	2nd	NA	NA	NA	Lactobacillus_crispatus	98.49953525	VMG I	Dominant	NA	NA	NA	NA	NA	0.106689947	0.746492154	NA	NA
fck1893	SAMN18135214	Bioeasy	Vaginal swab	125	2nd	Natural_Birth	26	275	Lactobacillus_iners	87.04779509	VMG III	Dominant	Term	Low	IV	High	Chorio-	0.598399214	0.992346788	0.598399214	14
fck1894	SAMN18135215	Bioeasy	Vaginal swab	124	2nd	Natural_Birth	23	274	Lactobacillus_crispatus	95.46930735	VMG I	Dominant	Term	Low	III	High	Chorio-	0.256809871	0.821552116	0.256809871	16
fck1895	SAMN18135216	Bioeasy	Vaginal swab	114	2nd	NA	NA	NA	NA	NA	NA	NA	NA	NA	NA	NA	NA	NA	NA	NA	NA
fck1896	SAMN18135217	Bioeasy	Vaginal swab	112	2nd	NA	NA	NA	Lactobacillus_iners	98.837086	VMG III	Dominant	NA	NA	NA	NA	NA	0.079150145	0.732722253	NA	NA
fck1898	SAMN18135218	Bioeasy	Vaginal swab	109	2nd	Natural_Birth	21	281	Lactobacillus_iners	51.06718922	VMG III	Dominant	Term	Low	III	High	Chorio-	0.847982594	1.117138477	0.847982594	14
fck1899	SAMN18135219	Bioeasy	Vaginal swab	120	2nd	Natural_Birth	22	276	Lactobacillus_crispatus	94.38904401	VMG I	Dominant	Term	Low	III	High	Chorio+	0.301990018	0.844142189	0.301990018	15
fck190	SAMN18135220	BioTeke	Vaginal swab	128	2nd	Natural_Birth	33	278	Lactobacillus_crispatus	97.81954887	VMG I	Dominant	Term	Low	III	High	Chorio-	0.15081503	0.768554696	0.15081503	16
fck1900	SAMN18135221	Bioeasy	Vaginal swab	119	2nd	NA	NA	NA	Lactobacillus_crispatus	91.69233331	VMG I	Dominant	NA	NA	NA	NA	NA	0.329164014	0.857729188	NA	NA
fck1903	SAMN18135222	Bioeasy	Vaginal swab	115	2nd	C_Section	25	239	Lactobacillus_crispatus	98.61863729	VMG I	Dominant	Preterm	Low	III	High	Chorio-	0.094922645	0.740608503	0.094922645	9
fck1904	SAMN18135223	Bioeasy	Vaginal swab	106	2nd	Natural_Birth	24	281	Lactobacillus_jensenii	49.52173183	VMG V	Dominant	Term	Low	III	High	Chorio-	0.787940896	1.087117629	0.787940896	7
fck1905	SAMN18135224	Bioeasy	Vaginal swab	100	2nd	C_Section	28	274	Lactobacillus_crispatus	96.49050711	VMG I	Dominant	Term	Low	III	High	Chorio-	0.213511899	0.79990313	0.213511899	12
fck1906	SAMN18135225	Bioeasy	Vaginal swab	111	2nd	NA	NA	NA	Lactobacillus_gasseri	40.41068313	VMG II	Deplete	NA	NA	NA	NA	NA	1.290599977	1.338447169	NA	NA
fck1907	SAMN18135226	Bioeasy	Vaginal swab	128	2nd	Natural_Birth	24	271	Lactobacillus_iners	67.93227296	VMG III	Dominant	Term	NA	NA	NA	Chorio-	0.909594387	1.147944374	NA	NA
fck1909	SAMN18135227	Bioeasy	Vaginal swab	124	2nd	Natural_Birth	29	281	Lactobacillus_iners	56.25268176	VMG III	Deplete	Term	Low	IV	High	Chorio-	1.230984565	1.308639463	1.230984565	14
fck191	SAMN18135228	Bioeasy	Vaginal swab	118	2nd	Natural_Birth	23	278	Lactobacillus_iners	98.00540906	VMG III	Dominant	Term	Low	I	Low	Chorio-	0.136748472	0.761521416	0.136748472	10
fck1910	SAMN18135229	Bioeasy	Vaginal swab	102	2nd	NA	NA	NA	Lactobacillus_crispatus	97.54958047	VMG I	Dominant	NA	NA	NA	NA	NA	0.15181308	0.76905372	NA	NA
fck1911	SAMN18135230	Bioeasy	Vaginal swab	105	2nd	Natural_Birth	34	279	Lactobacillus_crispatus	82.38814089	VMG I	Dominant	Term	Low	III	High	Chorio-	0.610888876	0.998591619	0.610888876	10
fck1914	SAMN18135231	Bioeasy	Vaginal swab	126	2nd	NA	NA	NA	Lactobacillus_iners	82.18786601	VMG III	Dominant	NA	NA	NA	NA	NA	0.577275561	0.981784961	NA	NA
fck1915	SAMN18135232	Bioeasy	Vaginal swab	90	1st	NA	NA	NA	Lactobacillus_crispatus	93.2980426	VMG I	Dominant	NA	NA	NA	NA	NA	0.324326486	0.855310424	NA	NA
fck1916	SAMN18135233	Bioeasy	Vaginal swab	127	2nd	NA	NA	NA	Lactobacillus_crispatus	47.34774067	VMG I	Deplete	NA	NA	NA	NA	NA	1.316064094	1.351179228	NA	NA
fck1917	SAMN18135234	Bioeasy	Vaginal swab	147	2nd	C_Section	30	261	Lactobacillus_crispatus	87.76355422	VMG I	Dominant	Term	Low	III	High	Chorio-	0.507462774	0.946878567	0.507462774	18
fck1918	SAMN18135235	Bioeasy	Vaginal swab	98	2nd	NA	NA	NA	Lactobacillus_gasseri	63.0937704	VMG II	Deplete	NA	NA	NA	NA	NA	1.068410385	1.227352373	NA	NA
fck192	SAMN18135236	BioTeke	Vaginal swab	118	2nd	Natural_Birth	33	275	Lactobacillus_iners	98.59038143	VMG III	Dominant	Term	Low	III	High	Chorio-	0.098558332	0.742426347	0.098558332	13
fck1922	SAMN18135237	Bioeasy	Vaginal swab	132	2nd	NA	NA	NA	Lactobacillus_crispatus	98.74140392	VMG I	Dominant	NA	NA	NA	NA	NA	0.083053839	0.7346741	NA	NA
fck1927	SAMN18135238	Bioeasy	Vaginal swab	101	2nd	NA	NA	NA	Lactobacillus_crispatus	98.28350791	VMG I	Dominant	NA	NA	NA	NA	NA	0.119578039	0.7529362	NA	NA
fck1928	SAMN18135239	Bioeasy	Vaginal swab	108	2nd	NA	NA	NA	Lactobacillus_iners	53.75677769	VMG III	Deplete	NA	NA	NA	NA	NA	1.266709987	1.326502174	NA	NA
fck1929	SAMN18135240	Bioeasy	Vaginal swab	113	2nd	C_Section	25	273	Lactobacillus_iners	97.00708527	VMG III	Dominant	Term	Low	III	High	Chorio-	0.189703673	0.787999017	0.189703673	11
fck193	SAMN18135241	BioTeke	Vaginal swab	137	2nd	NA	NA	NA	Lactobacillus_crispatus	97.10775047	VMG I	Dominant	NA	NA	NA	NA	NA	0.189944873	0.788119617	NA	NA
fck1930	SAMN18135242	Bioeasy	Vaginal swab	116	2nd	NA	NA	NA	Lactobacillus_iners	94.45143256	VMG III	Dominant	NA	NA	NA	NA	NA	0.270295201	0.828294781	NA	NA
fck1931	SAMN18135243	Bioeasy	Vaginal swab	124	2nd	Natural_Birth	31	276	Lactobacillus_iners	95.25680473	VMG III	Dominant	Term	NA	NA	NA	Chorio-	0.252981105	0.819637733	NA	NA
fck1932	SAMN18135244	Bioeasy	Vaginal swab	111	2nd	C_Section	33	271	Lactobacillus_iners	99.34434498	VMG III	Dominant	Term	NA	NA	NA	Chorio-	0.051714676	0.719004519	NA	NA
fck1933	SAMN18135245	Bioeasy	Vaginal swab	124	2nd	Natural_Birth	32	279	Bifidobacterium_spp.	49.4114669	VMG VII	Deplete	Term	NA	NA	NA	Chorio-	1.576774045	1.481534203	NA	NA
fck1934	SAMN18135246	Bioeasy	Vaginal swab	114	2nd	Natural_Birth	23	268	Lactobacillus_iners	95.89445438	VMG III	Dominant	Term	Low	III	High	Chorio-	0.256189935	0.821242148	0.256189935	14
fck1935	SAMN18135247	Bioeasy	Vaginal swab	115	2nd	NA	NA	NA	Lactobacillus_crispatus	97.9860431	VMG I	Dominant	NA	NA	NA	NA	NA	0.127012483	0.756653422	NA	NA
fck1936	SAMN18135248	Bioeasy	Vaginal swab	106	2nd	C_Section	26	272	Lactobacillus_jensenii	61.00779538	VMG V	Dominant	Term	Low	III	High	Chorio-	0.786104427	1.086199394	0.786104427	14
fck1937	SAMN18135249	Bioeasy	Vaginal swab	98	2nd	Natural_Birth	30	277	Lactobacillus_crispatus	98.15809258	VMG I	Dominant	Term	Low	III	High	Chorio-	0.124114628	0.755204495	0.124114628	11
fck1938	SAMN18135250	Bioeasy	Vaginal swab	114	2nd	NA	NA	NA	Lactobacillus_crispatus	81.29362494	VMG I	Dominant	NA	NA	NA	NA	NA	0.578166112	0.982230237	NA	NA
fck1939	SAMN18135251	Bioeasy	Vaginal swab	105	2nd	C_Section	33	286	Lactobacillus_crispatus	95.01113135	VMG I	Dominant	Term	NA	NA	NA	Chorio+	0.257294228	0.821794295	NA	NA
fck194	SAMN18135252	BioTeke	Vaginal swab	110	2nd	C_Section	24	277	Lactobacillus_crispatus	94.54309786	VMG I	Dominant	Term	Low	III	High	Chorio-	0.32551604	0.855905201	0.32551604	17
fck1940	SAMN18135253	Bioeasy	Vaginal swab	98	2nd	NA	NA	NA	Lactobacillus_crispatus	67.69936153	VMG I	Deplete	NA	NA	NA	NA	NA	1.033748856	1.210021608	NA	NA
fck1941	SAMN18135254	Bioeasy	Vaginal swab	98	2nd	NA	NA	NA	Lactobacillus_iners	98.47432713	VMG III	Dominant	NA	NA	NA	NA	NA	0.103363204	0.744828783	NA	NA
fck1942	SAMN18135255	Bioeasy	Vaginal swab	111	2nd	Natural_Birth	29	272	Lactobacillus_iners	98.61977862	VMG III	Dominant	Term	Low	IV	High	Chorio-	0.100953609	0.743623985	0.100953609	13
fck1943	SAMN18135256	Bioeasy	Vaginal swab	112	2nd	NA	NA	NA	Lactobacillus_crispatus	98.12413951	VMG I	Dominant	NA	NA	NA	NA	NA	0.124300842	0.755297601	NA	NA
fck1944	SAMN18135257	Bioeasy	Vaginal swab	108	2nd	NA	NA	NA	Gardnerella_spp.	41.89661109	VMG IV-A	Deplete	NA	NA	NA	NA	NA	1.314310897	1.350302629	NA	NA
fck1945	SAMN18135258	Bioeasy	Vaginal swab	112	2nd	Natural_Birth	28	266	Lactobacillus_crispatus	67.99145052	VMG I	Deplete	Term	Low	III	High	Chorio+	0.793850612	1.090072487	0.793850612	16
fck1946	SAMN18135259	Bioeasy	Vaginal swab	112	2nd	NA	NA	NA	Lactobacillus_gasseri	51.71398986	VMG II	Deplete	NA	NA	NA	NA	NA	0.920480868	1.153387614	NA	NA
fck1947	SAMN18135260	Bioeasy	Vaginal swab	121	2nd	Natural_Birth	31	280	Lactobacillus_iners	98.80743599	VMG III	Dominant	Term	Low	III	High	Chorio-	0.086930368	0.736612365	0.086930368	11
fck1948	SAMN18135261	Bioeasy	Vaginal swab	129	2nd	Natural_Birth	27	287	Lactobacillus_iners	97.68439649	VMG III	Dominant	Term	Low	III	High	Chorio-	0.161033803	0.773664082	0.161033803	15
fck1949	SAMN18135262	Bioeasy	Vaginal swab	112	2nd	C_Section	30	278	Lactobacillus_crispatus	95.73570759	VMG I	Dominant	Term	Low	III	High	Chorio-	0.239741213	0.813017787	0.239741213	11
fck195	SAMN18135263	BioTeke	Vaginal swab	116	2nd	C_Section	33	276	Lactobacillus_crispatus	98.1572195	VMG I	Dominant	Term	Low	III	High	Chorio-	0.123237946	0.754766154	0.123237946	11
fck1950	SAMN18135264	Bioeasy	Vaginal swab	112	2nd	NA	NA	NA	Lactobacillus_crispatus	96.17342301	VMG I	Dominant	NA	NA	NA	NA	NA	0.229063138	0.807678749	NA	NA
fck1951	SAMN18135265	Bioeasy	Vaginal swab	124	2nd	NA	NA	NA	Lactobacillus_crispatus	96.68624697	VMG I	Dominant	NA	NA	NA	NA	NA	0.213185281	0.799739821	NA	NA
fck1952	SAMN18135266	Bioeasy	Vaginal swab	113	2nd	Natural_Birth	31	282	Streptococcus_spp.	40.5633025	VMG IV-B	Deplete	Term	Low	III	High	Chorio-	1.534602739	1.46044855	1.534602739	24
fck1953	SAMN18135267	Bioeasy	Vaginal swab	98	2nd	Natural_Birth	28	275	Lactobacillus_iners	98.86621315	VMG III	Dominant	Term	Low	III	High	Chorio-	0.083791347	0.735042854	0.083791347	13
fck1954	SAMN18135268	Bioeasy	Vaginal swab	112	2nd	NA	NA	NA	Lactobacillus_crispatus	95.12572534	VMG I	Dominant	NA	NA	NA	NA	NA	0.2876697	0.836982031	NA	NA
fck1955	SAMN18135269	Bioeasy	Vaginal swab	112	2nd	Miscarriage	32	184	Lactobacillus_jensenii	61.74237811	VMG V	Dominant	Preterm	Low	IV	High	Chorio-	0.823478966	1.104886663	0.823478966	17
fck1956	SAMN18135270	Bioeasy	Vaginal swab	107	2nd	Natural_Birth	34	269	Lactobacillus_iners	98.33177424	VMG III	Dominant	Term	NA	NA	NA	Chorio-	0.115337927	0.750816144	NA	NA
fck1957	SAMN18135271	Bioeasy	Vaginal swab	140	2nd	Natural_Birth	24	273	Lactobacillus_iners	63.52561197	VMG III	Dominant	Term	Low	IV	High	Chorio-	0.95670494	1.17149965	0.95670494	10
fck1958	SAMN18135272	Bioeasy	Vaginal swab	115	2nd	NA	NA	NA	Gardnerella_spp.	48.10986586	VMG IV-A	Deplete	NA	NA	NA	NA	NA	1.064633096	1.225463728	NA	NA
fck1959	SAMN18135273	Bioeasy	Vaginal swab	134	2nd	C_Section	38	273	Lactobacillus_crispatus	65.37598204	VMG I	Dominant	Term	Low	III	High	Chorio-	0.803508811	1.094901586	0.803508811	11
fck196	SAMN18135274	BioTeke	Vaginal swab	139	2nd	Natural_Birth	32	284	Gardnerella_spp.	48.68350349	VMG IV-A	Deplete	Term	Low	I	Low	Chorio-	1.624880188	1.505587275	1.624880188	19
fck1960	SAMN18135275	Bioeasy	Vaginal swab	109	2nd	NA	NA	NA	Lactobacillus_crispatus	68.45304553	VMG I	Dominant	NA	NA	NA	NA	NA	0.764171788	1.075233075	NA	NA
fck1961	SAMN18135276	Bioeasy	Vaginal swab	110	2nd	NA	NA	NA	Lactobacillus_gasseri	83.06144378	VMG II	Deplete	NA	NA	NA	NA	NA	0.82232183	1.104308095	NA	NA
fck1962	SAMN18135277	Bioeasy	Vaginal swab	107	2nd	NA	NA	NA	Lactobacillus_gasseri	61.00015563	VMG II	Deplete	NA	NA	NA	NA	NA	0.828234128	1.107264245	NA	NA
fck1963	SAMN18135278	Bioeasy	Vaginal swab	114	2nd	NA	NA	NA	Lactobacillus_gasseri	96.67682484	VMG II	Dominant	NA	NA	NA	NA	NA	0.192133102	0.789213732	NA	NA
fck1964	SAMN18135279	Bioeasy	Vaginal swab	115	2nd	Natural_Birth	30	267	Lactobacillus_iners	34.23705249	VMG III	Deplete	Term	High	III	High	Chorio-	1.722748633	1.554521497	1.722748633	15
fck1965	SAMN18135280	Bioeasy	Vaginal swab	118	2nd	NA	NA	NA	Lactobacillus_iners	99.03399824	VMG III	Dominant	NA	NA	NA	NA	NA	0.073990495	0.730142428	NA	NA
fck1966	SAMN18135281	Bioeasy	Vaginal swab	117	2nd	C_Section	27	279	Lactobacillus_crispatus	97.60071531	VMG I	Dominant	Term	Low	IV	High	Chorio+	0.155943357	0.771118859	0.155943357	12
fck1968	SAMN18135282	Bioeasy	Vaginal swab	98	2nd	Natural_Birth	33	279	Lactobacillus_gasseri	63.89283409	VMG II	Deplete	Term	Low	III	High	Chorio-	0.92225325	1.154273806	0.92225325	10
fck1969	SAMN18135283	Bioeasy	Vaginal swab	128	2nd	Natural_Birth	30	282	Lactobacillus_iners	83.90866595	VMG III	Deplete	Term	Low	III	High	Chorio-	0.756531827	1.071413094	0.756531827	22
fck197	SAMN18135284	BioTeke	Vaginal swab	123	2nd	NA	NA	NA	Gardnerella_spp.	47.4546371	VMG IV-A	Deplete	NA	NA	NA	NA	NA	1.093286303	1.239790332	NA	NA
fck1970	SAMN18135285	Bioeasy	Vaginal swab	116	2nd	NA	NA	NA	Lactobacillus_crispatus	83.02363488	VMG I	Dominant	NA	NA	NA	NA	NA	0.686585799	1.03644008	NA	NA
fck1971	SAMN18135286	Bioeasy	Vaginal swab	140	2nd	C_Section	38	266	Lactobacillus_iners	67.67381077	VMG III	Dominant	Term	Low	IV	High	Chorio-	0.980334963	1.183314662	0.980334963	21
fck1972	SAMN18135287	Bioeasy	Vaginal swab	108	2nd	Natural_Birth	27	282	Lactobacillus_crispatus	97.99094182	VMG I	Dominant	Term	Low	III	High	Chorio-	0.134036585	0.760165473	0.134036585	12
fck1973	SAMN18135288	Bioeasy	Vaginal swab	124	2nd	NA	NA	NA	Lactobacillus_iners	98.34166288	VMG III	Dominant	NA	NA	NA	NA	NA	0.113365095	0.749829728	NA	NA
fck1974	SAMN18135289	Bioeasy	Vaginal swab	186	2nd	NA	NA	NA	Lactobacillus_gasseri	53.00029415	VMG II	Deplete	NA	NA	NA	NA	NA	0.951025122	1.168659742	NA	NA
fck1976	SAMN18135290	Bioeasy	Vaginal swab	125	2nd	Natural_Birth	33	282	Lactobacillus_iners	97.78481013	VMG III	Dominant	Term	Low	III	High	Chorio-	0.152920281	0.769607321	0.152920281	14
fck1977	SAMN18135291	Bioeasy	Vaginal swab	98	2nd	Natural_Birth	30	284	Lactobacillus_iners	98.20274318	VMG III	Dominant	Term	Low	III	High	Chorio-	0.127703807	0.756999084	0.127703807	14
fck1978	SAMN18135292	Bioeasy	Vaginal swab	130	2nd	Natural_Birth	28	289	Lactobacillus_crispatus	96.50542165	VMG I	Dominant	Term	Low	III	High	Chorio-	0.216866523	0.801580442	0.216866523	15
fck198	SAMN18135293	BioTeke	Vaginal swab	120	2nd	Natural_Birth	30	267	Lactobacillus_iners	56.97989172	VMG III	Dominant	Term	Low	IV	High	Chorio-	1.016348627	1.201321494	1.016348627	12
fck1980	SAMN18135294	Bioeasy	Vaginal swab	175	2nd	C_Section	36	276	Gardnerella_spp.	76.70581495	VMG IV-A	Deplete	Term	NA	NA	High	Chorio-	0.670057713	1.028176037	NA	NA
fck1984	SAMN18135295	Bioeasy	Vaginal swab	126	2nd	NA	NA	NA	Lactobacillus_iners	98.65033408	VMG III	Dominant	NA	NA	NA	NA	NA	0.099971639	0.743133	NA	NA
fck1986	SAMN18135296	Bioeasy	Vaginal swab	126	2nd	NA	NA	NA	Lactobacillus_iners	96.79458239	VMG III	Dominant	NA	NA	NA	NA	NA	0.20318931	0.794741835	NA	NA
fck1988	SAMN18135297	Bioeasy	Vaginal swab	126	2nd	C_Section	30	269	Lactobacillus_crispatus	98.02864456	VMG I	Dominant	Term	Low	III	High	Chorio-	0.137272495	0.761783428	0.137272495	14
fck199	SAMN18135298	BioTeke	Vaginal swab	120	2nd	NA	NA	NA	Lactobacillus_iners	90.67771084	VMG III	Dominant	NA	NA	NA	NA	NA	0.520560788	0.953427575	NA	NA
fck1991	SAMN18135299	Bioeasy	Vaginal swab	133	2nd	Natural_Birth	30	257	Lactobacillus_jensenii	52.15352792	VMG V	Dominant	Preterm	Low	III	High	Chorio-	0.81482573	1.100560046	0.81482573	13
fck1993	SAMN18135300	Bioeasy	Vaginal swab	139	2nd	NA	NA	NA	Prevotella_spp.	41.2757537	VMG IV-A	Deplete	NA	NA	NA	NA	NA	1.594241443	1.490267902	NA	NA
fck1994	SAMN18135301	Bioeasy	Vaginal swab	114	2nd	Natural_Birth	35	259	Lactobacillus_gasseri	87.94829024	VMG II	Deplete	Term	Low	IV	High	Chorio-	0.476149086	0.931221724	0.476149086	11
fck1995	SAMN18135302	Bioeasy	Vaginal swab	104	2nd	NA	NA	NA	Prevotella_spp.	32.43951954	VMG IV-A	Deplete	NA	NA	NA	NA	NA	1.53800323	1.462148796	NA	NA
fck1996	SAMN18135303	Bioeasy	Vaginal swab	117	2nd	Natural_Birth	26	278	Lactobacillus_iners	99.13268867	VMG III	Dominant	Term	Low	III	High	Chorio-	0.063832783	0.725063572	0.063832783	7
fck1997	SAMN18135304	Bioeasy	Vaginal swab	140	2nd	Natural_Birth	28	276	Lactobacillus_crispatus	97.69379845	VMG I	Dominant	Term	Low	III	High	Chorio-	0.154571941	0.770433151	0.154571941	13
fck1998	SAMN18135305	Bioeasy	Vaginal swab	119	2nd	NA	NA	NA	Lactobacillus_crispatus	94.94555803	VMG I	Dominant	NA	NA	NA	NA	NA	0.300142357	0.843218359	NA	NA
fck1999	SAMN18135306	Bioeasy	Vaginal swab	106	2nd	NA	NA	NA	Lactobacillus_iners	69.72053106	VMG III	Dominant	NA	NA	NA	NA	NA	0.781640787	1.083967574	NA	NA
fck2000	SAMN18135307	Bioeasy	Vaginal swab	121	2nd	NA	NA	NA	Lactobacillus_iners	94.81121495	VMG III	Dominant	NA	NA	NA	NA	NA	0.332975346	0.859634854	NA	NA
fck2001	SAMN18135308	Bioeasy	Vaginal swab	121	2nd	Natural_Birth	35	272	Lactobacillus_crispatus	97.90508764	VMG I	Dominant	Term	Low	III	High	Chorio-	0.137954105	0.762124233	0.137954105	12
fck2002	SAMN18135309	Bioeasy	Vaginal swab	112	2nd	Natural_Birth	19	289	Lactobacillus_iners	96.57924743	VMG III	Dominant	Term	NA	NA	NA	Chorio-	0.207332645	0.796813503	NA	NA
fck2003	SAMN18135310	Bioeasy	Vaginal swab	91	2nd	Natural_Birth	27	285	Lactobacillus_iners	47.75187344	VMG III	Deplete	Term	NA	NA	NA	Chorio-	1.583232529	1.484763445	NA	NA
fck2004	SAMN18135311	Bioeasy	Vaginal swab	112	2nd	NA	NA	NA	Lactobacillus_crispatus	96.12454455	VMG I	Dominant	NA	NA	NA	NA	NA	0.233845885	0.810070123	NA	NA
fck2005	SAMN18135312	Bioeasy	Vaginal swab	129	2nd	NA	NA	275	Bifidobacterium_spp.	97.40164107	VMG VII	Deplete	Term	Low	NA	High	Chorio+	0.175413296	0.780853829	NA	NA
fck2006	SAMN18135313	Bioeasy	Vaginal swab	105	2nd	C_Section	32	281	Lactobacillus_iners	98.47403494	VMG III	Dominant	Term	Low	III	High	Chorio-	0.111267872	0.748781117	0.111267872	13
fck2007	SAMN18135314	Bioeasy	Vaginal swab	112	2nd	NA	NA	NA	NA	NA	NA	NA	NA	NA	NA	NA	NA	NA	NA	NA	NA
fck2008	SAMN18135315	Bioeasy	Vaginal swab	118	2nd	NA	NA	NA	Lactobacillus_iners	97.6625387	VMG III	Dominant	NA	NA	NA	NA	NA	0.1528307	0.769562531	NA	NA
fck2009	SAMN18135316	Bioeasy	Vaginal swab	110	2nd	Natural_Birth	33	278	Bifidobacterium_spp.	60.35751321	VMG VII	Deplete	Term	Low	I	Low	Chorio-	0.887003738	1.13664905	0.887003738	11
fck201	SAMN18135317	BioTeke	Vaginal swab	131	2nd	NA	NA	NA	Gardnerella_spp.	71.26943862	VMG IV-A	Deplete	NA	NA	NA	NA	NA	1.12393335	1.255113856	NA	NA
fck2010	SAMN18135318	Bioeasy	Vaginal swab	121	2nd	NA	NA	NA	Lactobacillus_crispatus	95.75281064	VMG I	Dominant	NA	NA	NA	NA	NA	0.271912984	0.829103673	NA	NA
fck2011	SAMN18135319	Bioeasy	Vaginal swab	107	2nd	NA	NA	NA	Lactobacillus_iners	96.90332326	VMG III	Dominant	NA	NA	NA	NA	NA	0.196797386	0.791545874	NA	NA
fck2012	SAMN18135320	Bioeasy	Vaginal swab	120	2nd	NA	NA	NA	Gardnerella_spp.	62.17978359	VMG IV-A	Deplete	NA	NA	NA	NA	NA	1.196126322	1.291210342	NA	NA
fck2013	SAMN18135321	Bioeasy	Vaginal swab	121	2nd	NA	NA	NA	Lactobacillus_crispatus	98.80078151	VMG I	Dominant	NA	NA	NA	NA	NA	0.083606614	0.734950488	NA	NA
fck2014	SAMN18135322	Bioeasy	Vaginal swab	133	2nd	NA	NA	NA	Lactobacillus_iners	94.12780656	VMG III	Dominant	NA	NA	NA	NA	NA	0.338926853	0.862610607	NA	NA
fck2015	SAMN18135323	Bioeasy	Vaginal swab	93	2nd	Natural_Birth	30	270	Lactobacillus_iners	98.82034501	VMG III	Dominant	Term	Low	I	Low	Chorio-	0.087944994	0.737119677	0.087944994	15
fck2016	SAMN18135324	Bioeasy	Vaginal swab	105	2nd	Natural_Birth	25	284	Lactobacillus_crispatus	70.39158902	VMG I	Dominant	Term	Low	I	Low	Chorio+	0.975490346	1.180892354	0.975490346	14
fck2017	SAMN18135325	Bioeasy	Vaginal swab	117	2nd	Natural_Birth	33	268	Lactobacillus_crispatus	49.41665913	VMG I	Deplete	Term	Low	I	Low	Chorio-	1.244585734	1.315440047	1.244585734	18
fck2018	SAMN18135326	Bioeasy	Vaginal swab	111	2nd	NA	NA	NA	Lactobacillus_iners	98.19167142	VMG III	Dominant	NA	NA	NA	NA	NA	0.12222901	0.754261686	NA	NA
fck2019	SAMN18135327	Bioeasy	Vaginal swab	117	2nd	Natural_Birth	31	281	Lactobacillus_iners	64.90384615	VMG III	Dominant	Term	NA	NA	NA	Chorio-	0.939600355	1.162947358	NA	NA
fck202	SAMN18135328	BioTeke	Vaginal swab	114	2nd	NA	NA	NA	Lactobacillus_iners	95.60963158	VMG III	Dominant	NA	NA	NA	NA	NA	0.280788774	0.833541568	NA	NA
fck2020	SAMN18135329	Bioeasy	Vaginal swab	108	2nd	C_Section	34	279	Lactobacillus_crispatus	97.20158494	VMG I	Dominant	Term	Low	III	High	Chorio-	0.177206744	0.781750552	0.177206744	12
fck2021	SAMN18135330	Bioeasy	Vaginal swab	124	2nd	Natural_Birth	23	279	Prevotella_spp.	38.94949495	VMG IV-A	Deplete	Term	High	III	High	Chorio-	1.699777028	1.543035694	1.699777028	17
fck2022	SAMN18135331	Bioeasy	Vaginal swab	112	2nd	NA	NA	NA	Lactobacillus_crispatus	98.83995414	VMG I	Dominant	NA	NA	NA	NA	NA	0.075127428	0.730710894	NA	NA
fck2023	SAMN18135332	Bioeasy	Vaginal swab	129	2nd	Natural_Birth	39	275	Lactobacillus_jensenii	65.81987801	VMG V	Dominant	Term	Low	III	High	Chorio-	0.903299525	1.144796943	0.903299525	17
fck2024	SAMN18135333	Bioeasy	Vaginal swab	136	2nd	C_Section	27	256	Lactobacillus_crispatus	96.81703821	VMG I	Dominant	Preterm	Low	III	High	Chorio+	0.194929441	0.790611901	0.194929441	11
fck2025	SAMN18135334	Bioeasy	Vaginal swab	112	2nd	NA	NA	NA	Lactobacillus_crispatus	96.94289347	VMG I	Dominant	NA	NA	NA	NA	NA	0.188995001	0.787644681	NA	NA
fck2026	SAMN18135335	Bioeasy	Vaginal swab	115	2nd	C_Section	34	285	Lactobacillus_iners	77.61764195	VMG III	Deplete	Term	Low	I	Low	Chorio+	0.861728669	1.124011515	0.861728669	15
fck2027	SAMN18135336	Bioeasy	Vaginal swab	98	2nd	NA	NA	NA	Lactobacillus_iners	98.61761734	VMG III	Dominant	NA	NA	NA	NA	NA	0.09780424	0.7420493	NA	NA
fck2028	SAMN18135337	Bioeasy	Vaginal swab	124	2nd	Natural_Birth	30	283	Lactobacillus_crispatus	98.25971815	VMG I	Dominant	Term	NA	NA	NA	Chorio-	0.115449244	0.750871803	NA	NA
fck2029	SAMN18135338	Bioeasy	Vaginal swab	120	2nd	Natural_Birth	27	276	Lactobacillus_crispatus	83.93870602	VMG I	Dominant	Term	Low	III	High	Chorio-	0.758219109	1.072256735	0.758219109	19
fck203	SAMN18135339	Bioeasy	Vaginal swab	101	2nd	NA	NA	NA	Mesorhizobium_spp.	40.08674102	NA	NA	NA	NA	NA	NA	NA	NA	NA	NA	NA
fck2030	SAMN18135340	Bioeasy	Vaginal swab	145	2nd	Natural_Birth	32	280	Lactobacillus_gasseri	87.09780185	VMG II	Dominant	Term	Low	III	High	Chorio-	0.506830622	0.946562492	0.506830622	9
fck2031	SAMN18135341	Bioeasy	Vaginal swab	110	2nd	C_Section	28	281	Lactobacillus_iners	52.00156219	VMG III	Dominant	Term	Low	III	High	Chorio-	0.748372544	1.067333452	0.748372544	9
fck2032	SAMN18135342	Bioeasy	Vaginal swab	118	2nd	NA	NA	NA	Lactobacillus_crispatus	96.50517043	VMG I	Dominant	NA	NA	NA	NA	NA	0.215874332	0.801084347	NA	NA
fck2033	SAMN18135343	Bioeasy	Vaginal swab	103	2nd	Natural_Birth	25	274	Lactobacillus_jensenii	97.68300673	VMG V	Dominant	Term	Low	III	High	Chorio-	0.155985821	0.771140091	0.155985821	12
fck2034	SAMN18135344	Bioeasy	Vaginal swab	115	2nd	NA	NA	NA	Gardnerella_spp.	55.63528091	VMG IV-A	Deplete	NA	NA	NA	NA	NA	1.050439029	1.218366695	NA	NA
fck2035	SAMN18135345	Bioeasy	Vaginal swab	112	2nd	NA	NA	NA	Lactobacillus_crispatus	89.13773796	VMG I	Dominant	NA	NA	NA	NA	NA	0.551774838	0.9690346	NA	NA
fck2036	SAMN18135346	Bioeasy	Vaginal swab	100	2nd	C_Section	24	289	Lactobacillus_iners	94.39053569	VMG III	Dominant	Term	Low	III	High	Chorio-	0.330982224	0.858638293	0.330982224	15
fck2037	SAMN18135347	Bioeasy	Vaginal swab	196	3rd	NA	NA	NA	Lactobacillus_iners	98.48795086	VMG III	NA	NA	NA	NA	NA	NA	NA	NA	NA	NA
fck2038	SAMN18135348	Bioeasy	Vaginal swab	100	2nd	NA	NA	NA	Gardnerella_spp.	61.89240852	VMG IV-A	Deplete	NA	NA	NA	NA	NA	1.180069692	1.283182027	NA	NA
fck2039	SAMN18135349	Bioeasy	Vaginal swab	113	2nd	C_Section	28	273	Bifidobacterium_spp.	95.46532847	VMG VII	Deplete	Term	Low	III	High	Chorio-	0.267815313	0.827054837	0.267815313	12
fck204	SAMN18135350	BioTeke	Vaginal swab	116	2nd	Natural_Birth	30	281	Lactobacillus_iners	77.19692613	VMG III	Deplete	Term	Low	III	High	Chorio-	0.628323572	1.007308966	0.628323572	17
fck2040	SAMN18135351	Bioeasy	Vaginal swab	116	2nd	NA	NA	NA	Lactobacillus_crispatus	95.48751007	VMG I	Dominant	NA	NA	NA	NA	NA	0.243879056	0.815086708	NA	NA
fck2041	SAMN18135352	Bioeasy	Vaginal swab	101	2nd	Natural_Birth	22	225	Lactobacillus_crispatus	61.02324594	VMG I	Deplete	Preterm	Low	III	High	Chorio+	1.30916235	1.347728355	1.30916235	21
fck2042	SAMN18135353	Bioeasy	Vaginal swab	121	2nd	NA	NA	NA	Lactobacillus_iners	57.50378501	VMG III	Dominant	NA	NA	NA	NA	NA	0.778103839	1.0821991	NA	NA
fck2043	SAMN18135354	Bioeasy	Vaginal swab	175	2nd	C_Section	25	267	Lactobacillus_crispatus	98.18428974	VMG I	Dominant	Term	Low	IV	High	Chorio-	0.12126765	0.753781006	0.12126765	10
fck2044	SAMN18135355	Bioeasy	Vaginal swab	110	2nd	C_Section	30	276	Prevotella_spp.	37.34842902	VMG IV-A	Deplete	Term	NA	NA	NA	Chorio-	1.57749662	1.481895491	NA	NA
fck2045	SAMN18135356	Bioeasy	Vaginal swab	108	2nd	NA	NA	NA	Gardnerella_spp.	44.7554074	VMG IV-A	Deplete	NA	NA	NA	NA	NA	1.206550133	1.296422247	NA	NA
fck2046	SAMN18135357	Bioeasy	Vaginal swab	117	2nd	NA	NA	NA	Atopobium_vaginae	65.41299775	VMG IV-A	Deplete	NA	NA	NA	NA	NA	0.839955763	1.113125062	NA	NA
fck2047	SAMN18135358	Bioeasy	Vaginal swab	115	2nd	NA	NA	NA	Lactobacillus_iners	68.16814501	VMG III	Dominant	NA	NA	NA	NA	NA	0.751178301	1.068736331	NA	NA
fck2048	SAMN18135359	Bioeasy	Vaginal swab	108	2nd	NA	NA	NA	Lactobacillus_crispatus	97.13240577	VMG I	Dominant	NA	NA	NA	NA	NA	0.185280111	0.785787236	NA	NA
fck2049	SAMN18135360	Bioeasy	Vaginal swab	105	2nd	NA	NA	NA	NA	NA	NA	NA	NA	NA	NA	NA	NA	NA	NA	NA	NA
fck205	SAMN18135361	BioTeke	Vaginal swab	116	2nd	Natural_Birth	26	258	Lactobacillus_gasseri	83.19958581	VMG II	Deplete	Preterm	Low	II	Low	Chorio+	0.689625546	1.037959954	0.689625546	22
fck2050	SAMN18135362	Bioeasy	Vaginal swab	105	2nd	NA	NA	NA	Bifidobacterium_spp.	97.31715911	VMG VII	Deplete	NA	NA	NA	NA	NA	0.170403717	0.778349039	NA	NA
fck2051	SAMN18135363	Bioeasy	Vaginal swab	145	2nd	Natural_Birth	20	287	Gardnerella_spp.	44.92436975	VMG IV-A	Deplete	Term	NA	NA	NA	Chorio-	1.629895897	1.508095129	NA	NA
fck2052	SAMN18135364	Bioeasy	Vaginal swab	114	2nd	Natural_Birth	30	212	Lactobacillus_crispatus	98.33968603	VMG I	Dominant	Preterm	Low	III	High	Chorio-	0.110444756	0.748369558	0.110444756	8
fck2053	SAMN18135365	Bioeasy	Vaginal swab	93	2nd	Natural_Birth	30	279	Lactobacillus_iners	98.3493228	VMG III	Dominant	Term	Low	III	High	Chorio-	0.116417176	0.751355768	0.116417176	11
fck2054	SAMN18135366	Bioeasy	Vaginal swab	167	2nd	C_Section	27	264	Lactobacillus_gasseri	47.57167476	VMG II	Dominant	Term	Low	III	High	Chorio-	1.127823056	1.257058709	1.127823056	23
fck2055	SAMN18135367	Bioeasy	Vaginal swab	101	2nd	C_Section	27	275	Lactobacillus_gasseri	85.43996624	VMG II	Deplete	Term	Low	III	High	Chorio-	0.546028176	0.966161269	0.546028176	12
fck2056	SAMN18135368	Bioeasy	Vaginal swab	120	2nd	NA	NA	NA	Lactobacillus_iners	98.39895013	VMG III	Dominant	NA	NA	NA	NA	NA	0.11052776	0.748411061	NA	NA
fck2057	SAMN18135369	Bioeasy	Vaginal swab	112	2nd	NA	NA	NA	Lactobacillus_iners	96.76125245	VMG III	Dominant	NA	NA	NA	NA	NA	0.218639938	0.802467149	NA	NA
fck2058	SAMN18135370	Bioeasy	Vaginal swab	114	2nd	NA	NA	NA	Lactobacillus_crispatus	92.77066458	VMG I	Dominant	NA	NA	NA	NA	NA	0.321975727	0.854135044	NA	NA
fck2059	SAMN18135371	Bioeasy	Vaginal swab	129	2nd	Natural_Birth	28	284	Lactobacillus_crispatus	82.15510863	VMG I	Dominant	Term	Low	II	Low	Chorio+	0.551397954	0.968846158	0.551397954	7
fck206	SAMN18135372	BioTeke	Vaginal swab	120	2nd	C_Section	29	283	Lactobacillus_iners	98.28146335	VMG III	Dominant	Term	Low	II	Low	Chorio+	0.126690821	0.756492591	0.126690821	18
fck2060	SAMN18135373	Bioeasy	Vaginal swab	112	2nd	C_Section	34	287	Lactobacillus_iners	98.22450902	VMG III	Dominant	Term	Low	I	Low	Chorio-	0.125712573	0.756003467	0.125712573	13
fck2061	SAMN18135374	Bioeasy	Vaginal swab	105	2nd	Natural_Birth	25	274	Lactobacillus_crispatus	95.87664114	VMG I	Dominant	Term	Low	I	Low	Chorio-	0.260068323	0.823181342	0.260068323	16
fck2062	SAMN18135375	Bioeasy	Vaginal swab	115	2nd	C_Section	32	275	Lactobacillus_crispatus	97.42600484	VMG I	Dominant	Term	Low	I	Low	Chorio-	0.159345877	0.772820119	0.159345877	11
fck2063	SAMN18135376	Bioeasy	Vaginal swab	112	2nd	C_Section	39	286	Streptococcus_luteciae	61.31675615	VMG IV-B	Deplete	Term	Low	I	Low	Chorio-	1.024966678	1.20563052	1.024966678	18
fck2064	SAMN18135377	Bioeasy	Vaginal swab	105	2nd	NA	NA	NA	Lactobacillus_crispatus	97.61581409	VMG I	Dominant	NA	NA	NA	NA	NA	0.144041135	0.765167748	NA	NA
fck2065	SAMN18135378	Bioeasy	Vaginal swab	93	2nd	NA	NA	NA	Lactobacillus_crispatus	98.37726757	VMG I	Dominant	NA	NA	NA	NA	NA	0.110689362	0.748491861	NA	NA
fck2066	SAMN18135379	Bioeasy	Vaginal swab	109	2nd	NA	NA	NA	Lactobacillus_crispatus	98.1443299	VMG I	Dominant	NA	NA	NA	NA	NA	0.128499005	0.757396683	NA	NA
fck2067	SAMN18135380	Bioeasy	Vaginal swab	119	2nd	NA	NA	NA	Lactobacillus_crispatus	98.95005159	VMG I	Dominant	NA	NA	NA	NA	NA	0.073267097	0.729780729	NA	NA
fck2068	SAMN18135381	Bioeasy	Vaginal swab	110	2nd	NA	NA	NA	Lactobacillus_crispatus	97.6247505	VMG I	Dominant	NA	NA	NA	NA	NA	0.151726897	0.769010629	NA	NA
fck2069	SAMN18135382	Bioeasy	Vaginal swab	113	2nd	Natural_Birth	30	268	Lactobacillus_iners	54.38772499	VMG III	Deplete	Term	Low	II	Low	Chorio+	1.242377851	1.314336106	1.242377851	19
fck207	SAMN18135383	BioTeke	Vaginal swab	116	2nd	Natural_Birth	34	275	Lactobacillus_iners	97.00092994	VMG III	Dominant	Term	Low	I	Low	Chorio-	0.202717201	0.794505781	0.202717201	20
fck2070	SAMN18135384	Bioeasy	Vaginal swab	119	2nd	NA	NA	NA	Gardnerella_spp.	97.30902009	VMG IV-A	Deplete	NA	NA	NA	NA	NA	0.17431566	0.780305011	NA	NA
fck2071	SAMN18135385	Bioeasy	Vaginal swab	105	2nd	C_Section	35	271	Lactobacillus_iners	98.57470774	VMG III	Dominant	Term	Low	II	Low	Chorio-	0.100674937	0.743484649	0.100674937	11
fck2072	SAMN18135386	Bioeasy	Vaginal swab	118	2nd	C_Section	31	272	Lactobacillus_crispatus	98.4270094	VMG I	Dominant	Term	Low	II	Low	Chorio+	0.107883218	0.74708879	0.107883218	7
fck2073	SAMN18135387	Bioeasy	Vaginal swab	119	2nd	Natural_Birth	20	276	Lactobacillus_iners	56.68059701	VMG III	Deplete	Term	High	II	Low	Chorio-	1.07098051	1.228637436	1.07098051	12
fck2074	SAMN18135388	Bioeasy	Vaginal swab	146	2nd	NA	NA	NA	Lactobacillus_crispatus	96.77364865	VMG I	Dominant	NA	NA	NA	NA	NA	0.1628013	0.77454783	NA	NA
fck2075	SAMN18135389	Bioeasy	Vaginal swab	113	2nd	Natural_Birth	28	250	Lactobacillus_crispatus	94.73798494	VMG I	Dominant	Preterm	Low	II	Low	Chorio+	0.328758455	0.857526408	0.328758455	17
fck2076	SAMN18135390	Bioeasy	Vaginal swab	104	2nd	Natural_Birth	24	279	Lactobacillus_crispatus	52.7629809	VMG I	Dominant	Term	Low	I	Low	Chorio-	0.815802396	1.101048379	0.815802396	14
fck2077	SAMN18135391	Bioeasy	Vaginal swab	112	2nd	Natural_Birth	27	274	Lactobacillus_iners	65.27632951	VMG III	Dominant	Term	Low	I	Low	Chorio-	0.736186598	1.061240479	0.736186598	12
fck2078	SAMN18135392	Bioeasy	Vaginal swab	102	2nd	Natural_Birth	30	273	Lactobacillus_iners	42.59828507	VMG III	Deplete	Term	Low	I	Low	Chorio-	1.547294085	1.466794223	1.547294085	19
fck2079	SAMN18135393	Bioeasy	Vaginal swab	111	2nd	C_Section	32	265	Lactobacillus_iners	50.15953675	VMG III	Dominant	Term	Low	I	Low	Chorio-	0.877015965	1.131655163	0.877015965	16
fck208	SAMN18135394	BioTeke	Vaginal swab	128	2nd	NA	NA	NA	Lactobacillus_iners	96.56497914	VMG III	Dominant	NA	NA	NA	NA	NA	0.227119915	0.806707138	NA	NA
fck2081	SAMN18135395	Bioeasy	Vaginal swab	148	2nd	C_Section	30	271	Lactobacillus_jensenii	51.69217187	VMG V	Dominant	Term	Low	I	Low	Chorio+	0.893371816	1.139833089	0.893371816	14
fck2082	SAMN18135396	Bioeasy	Vaginal swab	118	2nd	Natural_Birth	29	274	Atopobium_vaginae	50.54091338	VMG IV-A	Deplete	Term	Low	I	Low	Chorio-	1.119207039	1.2527507	1.119207039	19
fck2083	SAMN18135397	Bioeasy	Vaginal swab	112	2nd	C_Section	23	285	Lactobacillus_iners	97.86419965	VMG III	Dominant	Term	Low	I	Low	Chorio+	0.143988149	0.765141255	0.143988149	12
fck2084	SAMN18135398	Bioeasy	Vaginal swab	114	2nd	Natural_Birth	30	285	Gardnerella_spp.	35.93717922	VMG IV-A	Deplete	Term	Low	I	Low	Chorio-	1.781167396	1.583730879	1.781167396	17
fck2085	SAMN18135399	Bioeasy	Vaginal swab	138	2nd	NA	NA	NA	Lactobacillus_iners	70.79436741	VMG III	Deplete	NA	NA	NA	NA	NA	1.253893058	1.32009371	NA	NA
fck2087	SAMN18135400	Bioeasy	Vaginal swab	112	2nd	Natural_Birth	32	280	Lactobacillus_iners	98.003826	VMG III	Dominant	Term	Low	I	Low	Chorio-	0.131131177	0.758712769	0.131131177	10
fck2088	SAMN18135401	Bioeasy	Vaginal swab	118	2nd	NA	NA	NA	Lactobacillus_jensenii	66.53896962	VMG V	Dominant	NA	NA	NA	NA	NA	0.698078828	1.042186595	NA	NA
fck2089	SAMN18135402	Bioeasy	Vaginal swab	106	2nd	Natural_Birth	32	253	Gardnerella_spp.	36.65308006	VMG IV-A	Deplete	Preterm	High	II	Low	Chorio+	1.417946039	1.4021202	1.417946039	15
fck209	SAMN18135403	BioTeke	Vaginal swab	117	2nd	NA	NA	NA	Other	26.05577689	NA	NA	NA	NA	NA	NA	NA	NA	NA	NA	NA
fck2090	SAMN18135404	Bioeasy	Vaginal swab	136	2nd	C_Section	33	269	Lactobacillus_gasseri	91.61073826	VMG II	Dominant	Term	Low	II	Low	Chorio-	0.42517729	0.905735826	0.42517729	15
fck2091	SAMN18135405	Bioeasy	Vaginal swab	148	2nd	Natural_Birth	37	274	Lactobacillus_crispatus	95.42249006	VMG I	Dominant	Term	Low	III	High	Chorio-	0.254917846	0.820606103	0.254917846	12
fck2092	SAMN18135406	Bioeasy	Vaginal swab	107	2nd	Natural_Birth	33	287	Atopobium_vaginae	62.81537373	VMG IV-A	Deplete	Term	Low	I	Low	Chorio-	1.285464666	1.335879514	1.285464666	22
fck2093	SAMN18135407	Bioeasy	Vaginal swab	139	2nd	Natural_Birth	25	281	Lactobacillus_gasseri	85.21766762	VMG II	Deplete	Term	Low	I	Low	Chorio-	0.774055894	1.080175128	0.774055894	22
fck2094	SAMN18135408	Bioeasy	Vaginal swab	112	2nd	Natural_Birth	28	284	Lactobacillus_crispatus	97.43881236	VMG I	Dominant	Term	Low	II	Low	Chorio+	0.166782178	0.77653827	0.166782178	13
fck2095	SAMN18135409	Bioeasy	Vaginal swab	110	2nd	Natural_Birth	31	284	Lactobacillus_crispatus	85.76655963	VMG I	Dominant	Term	Low	II	Low	Chorio+	0.536253778	0.96127407	0.536253778	8
fck2096	SAMN18135410	Bioeasy	Vaginal swab	157	2nd	NA	NA	NA	Lactobacillus_iners	97.2460154	VMG III	Dominant	NA	NA	NA	NA	NA	0.17717126	0.781732811	NA	NA
fck2097	SAMN18135411	Bioeasy	Vaginal swab	108	2nd	NA	NA	NA	Lactobacillus_iners	85.55354631	VMG III	Dominant	NA	NA	NA	NA	NA	0.73413251	1.060213435	NA	NA
fck2098	SAMN18135412	Bioeasy	Vaginal swab	140	2nd	Natural_Birth	30	283	Lactobacillus_crispatus	56.67154234	VMG I	Dominant	Term	Low	I	Low	Chorio+	0.865259696	1.125777028	0.865259696	18
fck2099	SAMN18135413	Bioeasy	Vaginal swab	157	2nd	NA	NA	NA	Lactobacillus_iners	97.61188234	VMG III	Dominant	NA	NA	NA	NA	NA	0.166981954	0.776638158	NA	NA
fck210	SAMN18135414	BioTeke	Vaginal swab	107	2nd	Natural_Birth	26	278	Lactobacillus_crispatus	98.59575087	VMG I	Dominant	Term	Low	III	High	Chorio-	0.10290715	0.744600755	0.10290715	12
fck2100	SAMN18135415	Bioeasy	Vaginal swab	106	2nd	C_Section	28	279	Lactobacillus_iners	97.78361263	VMG III	Dominant	Term	Low	III	High	Chorio+	0.15035775	0.768326055	0.15035775	13
fck2101	SAMN18135416	Bioeasy	Vaginal swab	173	2nd	Natural_Birth	25	289	Lactobacillus_iners	97.26752416	VMG III	Dominant	Term	Low	III	High	Chorio-	0.17188321	0.779088785	0.17188321	13
fck2102	SAMN18135417	Bioeasy	Vaginal swab	110	2nd	Natural_Birth	25	276	Lactobacillus_crispatus	93.80490588	VMG I	Dominant	Term	Low	I	Low	Chorio-	0.384572832	0.885433596	0.384572832	18
fck2103	SAMN18135418	Bioeasy	Vaginal swab	148	2nd	Natural_Birth	21	271	Lactobacillus_iners	97.14209639	VMG III	Dominant	Term	Low	III	High	Chorio-	0.185334005	0.785814183	0.185334005	13
fck2104	SAMN18135419	Bioeasy	Vaginal swab	108	2nd	NA	NA	NA	Lactobacillus_crispatus	94.77325775	VMG I	Dominant	NA	NA	NA	NA	NA	0.290370808	0.838332584	NA	NA
fck2105	SAMN18135420	Bioeasy	Vaginal swab	112	2nd	NA	NA	NA	Lactobacillus_iners	56.46469705	VMG III	Dominant	NA	NA	NA	NA	NA	0.852656696	1.119475529	NA	NA
fck2106	SAMN18135421	Bioeasy	Vaginal swab	107	2nd	NA	NA	NA	Lactobacillus_iners	48.82404475	VMG III	Dominant	NA	NA	NA	NA	NA	0.937668777	1.161981569	NA	NA
fck2107	SAMN18135422	Bioeasy	Vaginal swab	142	2nd	NA	NA	NA	Lactobacillus_crispatus	64.35034383	VMG I	Dominant	NA	NA	NA	NA	NA	1.066999037	1.226646699	NA	NA
fck2108	SAMN18135423	Bioeasy	Vaginal swab	93	2nd	C_Section	39	275	Lactobacillus_iners	77.85362578	VMG III	Deplete	Term	High	II	Low	Chorio-	0.581782695	0.984038528	0.581782695	6
fck2109	SAMN18135424	Bioeasy	Vaginal swab	105	2nd	C_Section	29	271	Lactobacillus_crispatus	97.85833488	VMG I	Dominant	Term	Low	III	High	Chorio-	0.145360811	0.765827586	0.145360811	13
fck211	SAMN18135425	BioTeke	Vaginal swab	125	2nd	Natural_Birth	29	277	Lactobacillus_gasseri	67.51897428	VMG II	Deplete	Term	Low	III	High	Chorio+	1.17685133	1.281572846	1.17685133	36
fck2110	SAMN18135426	Bioeasy	Vaginal swab	112	2nd	NA	NA	NA	Gardnerella_spp.	53.69692359	VMG IV-A	Deplete	NA	NA	NA	NA	NA	0.898019218	1.14215679	NA	NA
fck2111	SAMN18135427	Bioeasy	Vaginal swab	131	2nd	NA	NA	NA	Gardnerella_spp.	53.28160874	VMG IV-A	Deplete	NA	NA	NA	NA	NA	1.157249201	1.271771781	NA	NA
fck2112	SAMN18135428	Bioeasy	Vaginal swab	105	2nd	NA	NA	NA	Gardnerella_spp.	49.27833215	VMG IV-A	Deplete	NA	NA	NA	NA	NA	1.296206477	1.341250419	NA	NA
fck2113	SAMN18135429	Bioeasy	Vaginal swab	129	2nd	NA	NA	NA	Lactobacillus_iners	61.32787239	VMG III	Dominant	NA	NA	NA	NA	NA	0.879627487	1.132960924	NA	NA
fck2114	SAMN18135430	Bioeasy	Vaginal swab	119	2nd	NA	NA	NA	Lactobacillus_iners	82.40148785	VMG III	Dominant	NA	NA	NA	NA	NA	0.532782538	0.95953845	NA	NA
fck2115	SAMN18135431	Bioeasy	Vaginal swab	91	2nd	C_Section	30	275	Lactobacillus_crispatus	99.02953233	VMG I	Dominant	Term	Low	I	Low	Chorio-	0.06511718	0.72570577	0.06511718	6
fck2116	SAMN18135432	Bioeasy	Vaginal swab	189	3rd	NA	22	280	Lactobacillus_crispatus	88.10243752	VMG I	NA	Term	Low	NA	Low	Chorio-	NA	NA	NA	NA
fck2117	SAMN18135433	Bioeasy	Vaginal swab	117	2nd	NA	NA	NA	Lactobacillus_crispatus	98.12649669	VMG I	Dominant	NA	NA	NA	NA	NA	0.123285374	0.754789867	NA	NA
fck2118	SAMN18135434	Bioeasy	Vaginal swab	90	1st	C_Section	27	268	Lactobacillus_crispatus	97.43533856	VMG I	Dominant	Term	Low	II	Low	Chorio+	0.171213781	0.778754071	0.171213781	15
fck2119	SAMN18135435	Bioeasy	Vaginal swab	143	2nd	NA	NA	NA	Lactobacillus_iners	93.03627579	VMG III	Dominant	NA	NA	NA	NA	NA	0.32944839	0.857871375	NA	NA
fck212	SAMN18135436	BioTeke	Vaginal swab	121	2nd	NA	NA	NA	Lactobacillus_crispatus	96.89091106	VMG I	Dominant	NA	NA	NA	NA	NA	0.196044811	0.791169586	NA	NA
fck2120	SAMN18135437	Bioeasy	Vaginal swab	118	2nd	NA	NA	NA	Lactobacillus_gasseri	88.16193008	VMG II	Dominant	NA	NA	NA	NA	NA	0.573958539	0.98012645	NA	NA
fck2121	SAMN18135438	Bioeasy	Vaginal swab	126	2nd	Natural_Birth	26	273	Lactobacillus_crispatus	96.09300096	VMG I	Dominant	Term	Low	I	Low	Chorio-	0.212945816	0.799620088	0.212945816	10
fck2122	SAMN18135439	Bioeasy	Vaginal swab	123	2nd	C_Section	30	269	Lactobacillus_crispatus	73.93611376	VMG I	Deplete	Term	High	II	Low	Chorio-	0.74126542	1.063779891	0.74126542	17
fck2123	SAMN18135440	Bioeasy	Vaginal swab	126	2nd	C_Section	34	287	Lactobacillus_crispatus	81.5932884	VMG I	Dominant	Term	Low	I	Low	Chorio-	0.618098164	1.002196262	0.618098164	16
fck2124	SAMN18135441	Bioeasy	Vaginal swab	117	2nd	NA	37	274	Other	27.00077975	NA	NA	Term	Low	NA	Low	Chorio-	NA	NA	NA	NA
fck2125	SAMN18135442	Bioeasy	Vaginal swab	127	2nd	NA	NA	NA	Bifidobacterium_spp.	66.15068197	VMG VII	Deplete	NA	NA	NA	NA	NA	1.32453382	1.355414091	NA	NA
fck2126	SAMN18135443	Bioeasy	Vaginal swab	112	2nd	NA	NA	NA	Megasphaera_spp.	31.36866263	VMG IV-A	Deplete	NA	NA	NA	NA	NA	1.835895364	1.611094862	NA	NA
fck2127	SAMN18135444	Bioeasy	Vaginal swab	124	2nd	NA	NA	NA	Lactobacillus_crispatus	97.30134933	VMG I	Dominant	NA	NA	NA	NA	NA	0.172638592	0.779466476	NA	NA
fck213	SAMN18135445	BioTeke	Vaginal swab	105	2nd	NA	NA	NA	Lactobacillus_iners	97.25097202	VMG III	Dominant	NA	NA	NA	NA	NA	0.193434953	0.789864657	NA	NA
fck2130	SAMN18135446	Bioeasy	Vaginal swab	124	2nd	Natural_Birth	29	281	Lactobacillus_crispatus	96.80844753	VMG I	Dominant	Term	NA	NA	NA	Chorio-	0.191197336	0.788745849	NA	NA
fck2131	SAMN18135447	Bioeasy	Vaginal swab	122	2nd	C_Section	31	288	Lactobacillus_iners	98.28197144	VMG III	Dominant	Term	Low	III	High	Chorio-	0.125104975	0.755699668	0.125104975	13
fck2132	SAMN18135448	Bioeasy	Vaginal swab	105	2nd	C_Section	35	257	Lactobacillus_jensenii	54.93546845	VMG V	Dominant	Preterm	NA	NA	NA	Chorio+	0.825405866	1.105850113	NA	NA
fck2133	SAMN18135449	Bioeasy	Vaginal swab	106	2nd	NA	NA	NA	Lactobacillus_crispatus	97.38131441	VMG I	Dominant	NA	NA	NA	NA	NA	0.175933751	0.781114056	NA	NA
fck2134	SAMN18135450	Bioeasy	Vaginal swab	119	2nd	Natural_Birth	28	268	Lactobacillus_iners	98.52176293	VMG III	Dominant	Term	Low	I	Low	Chorio-	0.106401661	0.746348011	0.106401661	10
fck2135	SAMN18135451	Bioeasy	Vaginal swab	125	2nd	NA	NA	NA	Lactobacillus_crispatus	97.58827602	VMG I	Dominant	NA	NA	NA	NA	NA	0.146401948	0.766348155	NA	NA
fck2136	SAMN18135452	Bioeasy	Vaginal swab	122	2nd	NA	NA	NA	Lactobacillus_crispatus	94.22428646	VMG I	Dominant	NA	NA	NA	NA	NA	0.320535742	0.853415052	NA	NA
fck2138	SAMN18135453	Bioeasy	Vaginal swab	117	2nd	NA	NA	NA	Lactobacillus_crispatus	93.32566168	VMG I	Dominant	NA	NA	NA	NA	NA	0.352373018	0.869333689	NA	NA
fck2139	SAMN18135454	Bioeasy	Vaginal swab	108	2nd	Natural_Birth	26	277	Lactobacillus_gasseri	97.34540277	VMG II	Dominant	Term	High	II	Low	Chorio-	0.165238193	0.775766277	0.165238193	10
fck214	SAMN18135455	BioTeke	Vaginal swab	123	2nd	NA	NA	NA	Lactobacillus_crispatus	95.58127301	VMG I	Dominant	NA	NA	NA	NA	NA	0.271342419	0.82881839	NA	NA
fck2140	SAMN18135456	Bioeasy	Vaginal swab	114	2nd	Natural_Birth	37	282	Lactobacillus_iners	98.24711415	VMG III	Dominant	Term	Low	III	High	Chorio-	0.120097578	0.753195969	0.120097578	10
fck2141	SAMN18135457	Bioeasy	Vaginal swab	107	2nd	C_Section	34	281	Lactobacillus_jensenii	84.48360656	VMG V	Deplete	Term	NA	NA	NA	Chorio-	0.499736179	0.94301527	NA	NA
fck2142	SAMN18135458	Bioeasy	Vaginal swab	109	2nd	Natural_Birth	30	279	Lactobacillus_crispatus	89.07178784	VMG I	Dominant	Term	NA	NA	NA	Chorio-	0.452998333	0.919646347	NA	NA
fck2143	SAMN18135459	Bioeasy	Vaginal swab	109	2nd	NA	NA	NA	Lactobacillus_crispatus	98.65553236	VMG I	Dominant	NA	NA	NA	NA	NA	0.096084089	0.741189225	NA	NA
fck2144	SAMN18135460	Bioeasy	Vaginal swab	161	2nd	C_Section	30	287	Lactobacillus_crispatus	98.2898828	VMG I	Dominant	Term	NA	NA	NA	Chorio-	0.107098328	0.746696345	NA	NA
fck2145	SAMN18135461	Bioeasy	Vaginal swab	112	2nd	NA	NA	NA	Lactobacillus_iners	45.31033115	VMG III	Deplete	NA	NA	NA	NA	NA	1.412100006	1.399197183	NA	NA
fck2146	SAMN18135462	Bioeasy	Vaginal swab	97	2nd	Natural_Birth	24	270	Lactobacillus_iners	98.22882565	VMG III	Dominant	Term	NA	NA	NA	Chorio-	0.123378217	0.754836289	NA	NA
fck2147	SAMN18135463	Bioeasy	Vaginal swab	110	2nd	Natural_Birth	23	240	Lactobacillus_crispatus	95.78086221	VMG I	Dominant	Preterm	NA	NA	NA	Chorio+	0.245476938	0.81588565	NA	NA
fck2148	SAMN18135464	Bioeasy	Vaginal swab	117	2nd	C_Section	39	273	Lactobacillus_iners	95.68205851	VMG III	Dominant	Term	NA	NA	NA	Chorio-	0.256070119	0.82118224	NA	NA
fck2149	SAMN18135465	Bioeasy	Vaginal swab	105	2nd	NA	26	NA	Lactobacillus_gasseri	84.82184607	VMG II	Deplete	NA	NA	NA	NA	NA	0.727450941	1.056872651	NA	NA
fck215	SAMN18135466	Bioeasy	Vaginal swab	117	2nd	NA	NA	NA	Lactobacillus_iners	42.78286705	VMG III	Deplete	NA	NA	NA	NA	NA	1.313528776	1.349911568	NA	NA
fck2150	SAMN18135467	Bioeasy	Vaginal swab	105	2nd	NA	40	NA	Lactobacillus_crispatus	69.07559036	VMG I	Dominant	NA	NA	NA	NA	NA	1.013934506	1.200114434	NA	NA
fck2151	SAMN18135468	Bioeasy	Vaginal swab	105	2nd	Natural_Birth	29	283	Lactobacillus_crispatus	98.70010504	VMG I	Dominant	Term	NA	NA	NA	NA	0.092625976	0.739460169	NA	NA
fck2152	SAMN18135469	Bioeasy	Vaginal swab	132	2nd	NA	28	NA	Lactobacillus_iners	97.79507134	VMG III	Dominant	NA	NA	NA	NA	NA	0.134933507	0.760613934	NA	NA
fck2153	SAMN18135470	Bioeasy	Vaginal swab	118	2nd	NA	31	NA	Lactobacillus_crispatus	95.12028164	VMG I	Dominant	NA	NA	NA	NA	NA	0.245949394	0.816121877	NA	NA
fck2154	SAMN18135471	Bioeasy	Vaginal swab	124	2nd	NA	26	NA	Lactobacillus_iners	96.21098901	VMG III	Dominant	NA	NA	NA	NA	NA	0.244673624	0.815483993	NA	NA
fck2155	SAMN18135472	Bioeasy	Vaginal swab	109	2nd	C_Section	30	273	Gardnerella_spp.	62.2755699	VMG IV-A	Deplete	Term	NA	NA	NA	NA	0.973515877	1.179905119	NA	NA
fck2156	SAMN18135473	Bioeasy	Vaginal swab	112	2nd	NA	27	NA	Gardnerella_spp.	52.18866096	VMG IV-A	Deplete	NA	NA	NA	NA	NA	1.329654225	1.357974293	NA	NA
fck2157	SAMN18135474	Bioeasy	Vaginal swab	123	2nd	NA	32	NA	Lactobacillus_crispatus	95.79520158	VMG I	Dominant	NA	NA	NA	NA	NA	0.265638892	0.825966626	NA	NA
fck2158	SAMN18135475	Bioeasy	Vaginal swab	112	2nd	NA	24	NA	Lactobacillus_crispatus	97.3113117	VMG I	Dominant	NA	NA	NA	NA	NA	0.184756645	0.785525503	NA	NA
fck2159	SAMN18135476	Bioeasy	Vaginal swab	115	2nd	Natural_Birth	31	273	Gardnerella_spp.	62.1534937	VMG IV-A	Deplete	Term	NA	NA	NA	Chorio-	0.74010667	1.063200516	NA	NA
fck216	SAMN18135477	BioTeke	Vaginal swab	119	2nd	Natural_Birth	25	274	Lactobacillus_crispatus	58.93739703	VMG I	Dominant	Term	Low	III	High	Chorio+	0.930305374	1.158299867	0.930305374	15
fck2160	SAMN18135478	Bioeasy	Vaginal swab	135	2nd	NA	22	NA	Lactobacillus_crispatus	53.96584101	VMG I	Deplete	NA	NA	NA	NA	NA	1.131665123	1.258979742	NA	NA
fck2161	SAMN18135479	Bioeasy	Vaginal swab	112	2nd	NA	24	NA	Lactobacillus_iners	94.90981207	VMG III	Dominant	NA	NA	NA	NA	NA	0.290293955	0.838294158	NA	NA
fck2162	SAMN18135480	Bioeasy	Vaginal swab	112	2nd	NA	30	NA	Lactobacillus_iners	90.23023635	VMG III	Dominant	NA	NA	NA	NA	NA	0.510591296	0.948442828	NA	NA
fck2163	SAMN18135481	Bioeasy	Vaginal swab	105	2nd	Natural_Birth	29	279	Gardnerella_spp.	55.19944662	VMG IV-A	Deplete	Term	NA	NA	NA	NA	1.402469254	1.394381808	NA	NA
fck2164	SAMN18135482	Bioeasy	Vaginal swab	138	2nd	NA	25	NA	Lactobacillus_gasseri	80.83817002	VMG II	Deplete	NA	NA	NA	NA	NA	0.663175076	1.024734719	NA	NA
fck2165	SAMN18135483	Bioeasy	Vaginal swab	118	2nd	NA	19	NA	Lactobacillus_iners	82.55243195	VMG III	Dominant	NA	NA	NA	NA	NA	0.659959205	1.023126783	NA	NA
fck2166	SAMN18135484	Bioeasy	Vaginal swab	109	2nd	Natural_Birth	30	275	Lactobacillus_iners	54.65705898	VMG III	Dominant	Term	NA	NA	NA	NA	0.778838968	1.082566664	NA	NA
fck2167	SAMN18135485	Bioeasy	Vaginal swab	126	2nd	NA	36	NA	Lactobacillus_crispatus	69.52704616	VMG I	Deplete	NA	NA	NA	NA	NA	1.227945511	1.307119936	NA	NA
fck2168	SAMN18135486	Bioeasy	Vaginal swab	106	2nd	NA	28	NA	Lactobacillus_crispatus	98.64749431	VMG I	Dominant	NA	NA	NA	NA	NA	0.095588035	0.740941198	NA	NA
fck2169	SAMN18135487	Bioeasy	Vaginal swab	107	2nd	NA	35	NA	Lactobacillus_iners	97.2066191	VMG III	Dominant	NA	NA	NA	NA	NA	0.180469466	0.783381914	NA	NA
fck217	SAMN18135488	BioTeke	Vaginal swab	114	2nd	C_Section	28	240	Lactobacillus_crispatus	96.46966011	VMG I	Dominant	Preterm	Low	III	High	Chorio-	0.213068817	0.799681589	0.213068817	19
fck2170	SAMN18135489	Bioeasy	Vaginal swab	116	2nd	NA	25	NA	Lactobacillus_crispatus	98.29572353	VMG I	Dominant	NA	NA	NA	NA	NA	0.117163364	0.751728863	NA	NA
fck2171	SAMN18135490	Bioeasy	Vaginal swab	125	2nd	NA	29	NA	Lactobacillus_crispatus	83.17749787	VMG I	Dominant	NA	NA	NA	NA	NA	0.682435715	1.034365038	NA	NA
fck2172	SAMN18135491	Bioeasy	Vaginal swab	112	2nd	NA	23	NA	Lactobacillus_iners	98.85826485	VMG III	Dominant	NA	NA	NA	NA	NA	0.078157532	0.732225947	NA	NA
fck2173	SAMN18135492	Bioeasy	Vaginal swab	104	2nd	NA	26	NA	Lactobacillus_crispatus	91.03614458	VMG I	Dominant	NA	NA	NA	NA	NA	0.35233457	0.869314466	NA	NA
fck2174	SAMN18135493	Bioeasy	Vaginal swab	109	2nd	NA	38	NA	Lactobacillus_crispatus	74.70056941	VMG I	Deplete	NA	NA	NA	NA	NA	0.919577286	1.152935824	NA	NA
fck2175	SAMN18135494	Bioeasy	Vaginal swab	123	2nd	NA	31	NA	Lactobacillus_crispatus	76.49191053	VMG I	Dominant	NA	NA	NA	NA	NA	0.689783867	1.038039114	NA	NA
fck2176	SAMN18135495	Bioeasy	Vaginal swab	119	2nd	NA	36	NA	Lactobacillus_iners	90.66258139	VMG III	Dominant	NA	NA	NA	NA	NA	0.413922305	0.900108333	NA	NA
fck2177	SAMN18135496	Bioeasy	Vaginal swab	105	2nd	NA	27	NA	Lactobacillus_crispatus	81.20398441	VMG I	Dominant	NA	NA	NA	NA	NA	0.792115593	1.089204977	NA	NA
fck2178	SAMN18135497	Bioeasy	Vaginal swab	112	2nd	Natural_Birth	27	280	Lactobacillus_iners	92.82561955	VMG III	Dominant	Term	NA	NA	NA	NA	0.4332636	0.909778981	NA	NA
fck2179	SAMN18135498	Bioeasy	Vaginal swab	112	2nd	NA	28	NA	Lactobacillus_jensenii	52.77953653	VMG V	Dominant	NA	NA	NA	NA	NA	0.910681863	1.148488112	NA	NA
fck218	SAMN18135499	Bioeasy	Vaginal swab	210	3rd	NA	NA	NA	Gardnerella_spp.	53.14001067	VMG IV-A	NA	NA	NA	NA	NA	NA	NA	NA	NA	NA
fck2180	SAMN18135500	Bioeasy	Vaginal swab	107	2nd	NA	NA	NA	Lactobacillus_iners	98.20265109	VMG III	Dominant	NA	NA	NA	NA	NA	0.115389007	0.750841684	NA	NA
fck2181	SAMN18135501	Bioeasy	Vaginal swab	110	2nd	Natural_Birth	27	262	Lactobacillus_crispatus	97.19652768	VMG I	Dominant	Term	NA	NA	NA	Chorio-	0.182322983	0.784308672	NA	NA
fck2182	SAMN18135502	Bioeasy	Vaginal swab	98	2nd	NA	39	NA	Gardnerella_spp.	33.42381246	VMG IV-A	Deplete	NA	NA	NA	NA	NA	1.935740745	1.661017553	NA	NA
fck2183	SAMN18135503	Bioeasy	Vaginal swab	147	2nd	NA	27	NA	Lactobacillus_iners	96.89968259	VMG III	Dominant	NA	NA	NA	NA	NA	0.191388038	0.7888412	NA	NA
fck2184	SAMN18135504	Bioeasy	Vaginal swab	110	2nd	C_Section	27	264	Lactobacillus_iners	97.63535551	VMG III	Dominant	Term	NA	NA	NA	NA	0.159626667	0.772960514	NA	NA
fck2187	SAMN18135505	Bioeasy	Vaginal swab	118	2nd	NA	24	NA	Lactobacillus_crispatus	93.01850148	VMG I	Dominant	NA	NA	NA	NA	NA	0.329192697	0.857743529	NA	NA
fck2188	SAMN18135506	Bioeasy	Vaginal swab	118	2nd	NA	27	NA	Lactobacillus_crispatus	80.9325288	VMG I	Dominant	NA	NA	NA	NA	NA	0.864109137	1.125201749	NA	NA
fck2189	SAMN18135507	Bioeasy	Vaginal swab	107	2nd	NA	21	NA	Lactobacillus_crispatus	95.46846295	VMG I	Dominant	NA	NA	NA	NA	NA	0.2890366	0.837665481	NA	NA
fck219	SAMN18135508	BioTeke	Vaginal swab	112	2nd	Natural_Birth	21	274	Lactobacillus_iners	68.81950385	VMG III	Deplete	Term	Low	I	Low	Chorio-	1.015554944	1.200924653	1.015554944	19
fck2190	SAMN18135509	Bioeasy	Vaginal swab	148	2nd	NA	NA	NA	Lactobacillus_crispatus	63.66777579	VMG I	Dominant	NA	NA	NA	NA	NA	0.879870749	1.133082555	NA	NA
fck2191	SAMN18135510	Bioeasy	Vaginal swab	107	2nd	Natural_Birth	26	270	Lactobacillus_iners	98.16118048	VMG III	Dominant	Term	NA	NA	NA	Chorio-	0.129225003	0.757759682	NA	NA
fck2192	SAMN18135511	Bioeasy	Vaginal swab	110	2nd	NA	NA	NA	Lactobacillus_iners	96.43533123	VMG III	Dominant	NA	NA	NA	NA	NA	0.232687033	0.809490697	NA	NA
fck2193	SAMN18135512	Bioeasy	Vaginal swab	152	2nd	Natural_Birth	31	271	Lactobacillus_iners	97.83560118	VMG III	Dominant	Term	NA	NA	NA	Chorio-	0.131863038	0.7590787	NA	NA
fck2194	SAMN18135513	Bioeasy	Vaginal swab	142	2nd	NA	NA	NA	Lactobacillus_delbrueckii	55.11514425	VMG VI	Deplete	NA	NA	NA	NA	NA	1.17283672	1.279565541	NA	NA
fck2195	SAMN18135514	Bioeasy	Vaginal swab	124	2nd	NA	NA	NA	Lactobacillus_crispatus	97.26911246	VMG I	Dominant	NA	NA	NA	NA	NA	0.171054687	0.778674524	NA	NA
fck2196	SAMN18135515	Bioeasy	Vaginal swab	168	2nd	Natural_Birth	20	281	Lactobacillus_iners	93.71125499	VMG III	Dominant	Term	NA	NA	NA	Chorio-	0.316754363	0.851524362	NA	NA
fck2197	SAMN18135516	Bioeasy	Vaginal swab	159	2nd	NA	NA	NA	Lactobacillus_crispatus	98.65765512	VMG I	Dominant	NA	NA	NA	NA	NA	0.092395995	0.739345178	NA	NA
fck2198	SAMN18135517	Bioeasy	Vaginal swab	132	2nd	C_Section	32	263	Lactobacillus_iners	51.66175025	VMG III	Dominant	Term	NA	NA	NA	Chorio-	1.065359164	1.225826763	NA	NA
fck2199	SAMN18135518	Bioeasy	Vaginal swab	119	2nd	NA	NA	NA	Lactobacillus_iners	67.71167822	VMG III	Dominant	NA	NA	NA	NA	NA	0.755575424	1.070934893	NA	NA
fck220	SAMN18135519	Bioeasy	Vaginal swab	117	2nd	Natural_Birth	27	271	Lactobacillus_iners	76.42836214	VMG III	Deplete	Term	Low	IV	High	Chorio-	0.73763206	1.06196321	0.73763206	10
fck2200	SAMN18135520	Bioeasy	Vaginal swab	105	2nd	Natural_Birth	23	281	Lactobacillus_iners	72.79281059	VMG III	Dominant	Term	NA	NA	NA	Chorio-	0.71179928	1.049046821	NA	NA
fck2201	SAMN18135521	Bioeasy	Vaginal swab	185	2nd	NA	NA	NA	Lactobacillus_iners	66.48956565	VMG III	Deplete	NA	NA	NA	NA	NA	0.940187923	1.163241142	NA	NA
fck2202	SAMN18135522	Bioeasy	Vaginal swab	124	2nd	NA	NA	NA	Lactobacillus_iners	98.11036663	VMG III	Dominant	NA	NA	NA	NA	NA	0.126964243	0.756629302	NA	NA
fck2203	SAMN18135523	Bioeasy	Vaginal swab	96	2nd	Natural_Birth	35	262	Lactobacillus_iners	94.38628539	VMG III	Dominant	Term	Low	III	High	Chorio-	0.27433374	0.83031405	0.27433374	10
fck2204	SAMN18135524	Bioeasy	Vaginal swab	106	2nd	Natural_Birth	32	288	Lactobacillus_iners	97.38614313	VMG III	Dominant	Term	NA	NA	NA	Chorio-	0.176020911	0.781157636	NA	NA
fck2205	SAMN18135525	Bioeasy	Vaginal swab	107	2nd	NA	NA	NA	Lactobacillus_crispatus	98.02962549	VMG I	Dominant	NA	NA	NA	NA	NA	0.130512382	0.758403372	NA	NA
fck2206	SAMN18135526	Bioeasy	Vaginal swab	106	2nd	Natural_Birth	32	273	Lactobacillus_iners	96.52366864	VMG III	Dominant	Term	NA	NA	NA	Chorio-	0.207839303	0.797066832	NA	NA
fck2207	SAMN18135527	Bioeasy	Vaginal swab	107	2nd	Natural_Birth	28	275	Lactobacillus_delbrueckii	40.98731884	VMG VI	Deplete	Term	NA	NA	NA	Chorio+	1.245721119	1.31600774	NA	NA
fck2208	SAMN18135528	Bioeasy	Vaginal swab	112	2nd	NA	NA	NA	Lactobacillus_iners	99.20891185	VMG III	Dominant	NA	NA	NA	NA	NA	0.057798088	0.722046225	NA	NA
fck2209	SAMN18135529	Bioeasy	Vaginal swab	107	2nd	Natural_Birth	30	277	Lactobacillus_crispatus	98.64324367	VMG I	Dominant	Term	NA	NA	NA	Chorio-	0.098788023	0.742541192	NA	NA
fck221	SAMN18135530	BioTeke	Vaginal swab	128	2nd	NA	NA	NA	Gardnerella_spp.	92.85232068	VMG IV-A	Deplete	NA	NA	NA	NA	NA	0.409116527	0.897705444	NA	NA
fck2210	SAMN18135531	Bioeasy	Vaginal swab	140	2nd	C_Section	39	273	Lactobacillus_crispatus	93.70163371	VMG I	Dominant	Term	NA	NA	NA	Chorio+	0.382433577	0.884363969	NA	NA
fck2211	SAMN18135532	Bioeasy	Vaginal swab	119	2nd	C_Section	27	285	Gardnerella_spp.	41.07220061	VMG IV-A	Deplete	Term	NA	NA	NA	Chorio-	1.485123802	1.435709082	NA	NA
fck2212	SAMN18135533	Bioeasy	Vaginal swab	110	2nd	C_Section	23	264	Gardnerella_spp.	33.14703353	VMG IV-A	Deplete	Term	NA	NA	NA	Chorio-	1.891308278	1.63880132	NA	NA
fck2213	SAMN18135534	Bioeasy	Vaginal swab	129	2nd	NA	NA	NA	Lactobacillus_crispatus	93.83561644	VMG I	Dominant	NA	NA	NA	NA	NA	0.306151207	0.846222784	NA	NA
fck2214	SAMN18135535	Bioeasy	Vaginal swab	91	2nd	NA	NA	NA	Prevotella_spp.	40.97845601	VMG IV-A	Deplete	NA	NA	NA	NA	NA	1.675952908	1.531123635	NA	NA
fck2215	SAMN18135536	Bioeasy	Vaginal swab	115	2nd	Natural_Birth	24	287	Lactobacillus_crispatus	97.60448522	VMG I	Dominant	Term	NA	NA	NA	Chorio-	0.167497427	0.776895894	NA	NA
fck2216	SAMN18135537	Bioeasy	Vaginal swab	100	2nd	Natural_Birth	29	280	Lactobacillus_iners	97.07970957	VMG III	Dominant	Term	NA	NA	NA	Chorio+	0.191809379	0.78905187	NA	NA
fck2218	SAMN18135538	Bioeasy	Vaginal swab	124	2nd	NA	NA	NA	Lactobacillus_iners	97.48223987	VMG III	Dominant	NA	NA	NA	NA	NA	0.164750946	0.775522654	NA	NA
fck2219	SAMN18135539	Bioeasy	Vaginal swab	107	2nd	NA	NA	NA	Lactobacillus_crispatus	95.53821529	VMG I	Dominant	NA	NA	NA	NA	NA	0.215048717	0.800671539	NA	NA
fck222	SAMN18135540	BioTeke	Vaginal swab	115	2nd	Natural_Birth	35	276	Lactobacillus_crispatus	96.66370107	VMG I	Dominant	Term	Low	II	Low	Chorio-	0.214781247	0.800537804	0.214781247	21
fck2220	SAMN18135541	Bioeasy	Vaginal swab	118	2nd	NA	NA	NA	Lactobacillus_jensenii	64.44962572	VMG V	Dominant	NA	NA	NA	NA	NA	0.787295362	1.086794861	NA	NA
fck2221	SAMN18135542	Bioeasy	Vaginal swab	119	2nd	NA	NA	NA	Lactobacillus_gasseri	96.84024267	VMG II	Dominant	NA	NA	NA	NA	NA	0.199972963	0.793133662	NA	NA
fck2222	SAMN18135543	Bioeasy	Vaginal swab	123	2nd	Natural_Birth	28	282	Lactobacillus_iners	97.13581944	VMG III	Dominant	Term	NA	NA	NA	Chorio+	0.155057977	0.770676169	NA	NA
fck2223	SAMN18135544	Bioeasy	Vaginal swab	117	2nd	C_Section	20	261	Lactobacillus_iners	59.52878851	VMG III	Deplete	Term	NA	NA	NA	Chorio+	1.311193617	1.348743989	NA	NA
fck2225	SAMN18135545	Bioeasy	Vaginal swab	98	2nd	NA	NA	NA	Gardnerella_spp.	38.80826123	VMG IV-A	Deplete	NA	NA	NA	NA	NA	1.313967543	1.350130952	NA	NA
fck2226	SAMN18135546	Bioeasy	Vaginal swab	142	2nd	NA	NA	NA	Lactobacillus_iners	98.15371404	VMG III	Dominant	NA	NA	NA	NA	NA	0.120380221	0.753337291	NA	NA
fck2227	SAMN18135547	Bioeasy	Vaginal swab	105	2nd	NA	NA	NA	Lactobacillus_crispatus	98.11821167	VMG I	Dominant	NA	NA	NA	NA	NA	0.118756794	0.752525577	NA	NA
fck2228	SAMN18135548	Bioeasy	Vaginal swab	89	1st	NA	NA	NA	Lactobacillus_crispatus	95.81658939	VMG I	Dominant	NA	NA	NA	NA	NA	0.236453028	0.811373694	NA	NA
fck2229	SAMN18135549	Bioeasy	Vaginal swab	112	2nd	NA	NA	NA	Lactobacillus_iners	98.12387792	VMG III	Dominant	NA	NA	NA	NA	NA	0.128426795	0.757360578	NA	NA
fck223	SAMN18135550	BioTeke	Vaginal swab	132	2nd	NA	NA	NA	Lactobacillus_crispatus	96.24145786	VMG I	Dominant	NA	NA	NA	NA	NA	0.225049589	0.805671975	NA	NA
fck2230	SAMN18135551	Bioeasy	Vaginal swab	91	2nd	NA	NA	NA	Lactobacillus_iners	98.15757329	VMG III	Dominant	NA	NA	NA	NA	NA	0.120261204	0.753277782	NA	NA
fck2231	SAMN18135552	Bioeasy	Vaginal swab	97	2nd	NA	NA	NA	Lactobacillus_iners	96.81635389	VMG III	Dominant	NA	NA	NA	NA	NA	0.190043127	0.788168744	NA	NA
fck2232	SAMN18135553	Bioeasy	Vaginal swab	95	2nd	Natural_Birth	30	279	Lactobacillus_iners	51.16427026	VMG III	Deplete	Term	NA	NA	NA	Chorio+	1.754385505	1.570339933	NA	NA
fck2233	SAMN18135554	Bioeasy	Vaginal swab	105	2nd	C_Section	35	265	Lactobacillus_crispatus	87.63751484	VMG I	Dominant	Term	NA	NA	NA	Chorio+	0.574446297	0.980370329	NA	NA
fck2234	SAMN18135555	Bioeasy	Vaginal swab	119	2nd	Natural_Birth	31	276	Lactobacillus_crispatus	96.60290499	VMG I	Dominant	Term	NA	NA	NA	Chorio-	0.222825263	0.804559812	NA	NA
fck2235	SAMN18135556	Bioeasy	Vaginal swab	129	2nd	NA	NA	NA	Lactobacillus_crispatus	98.87161484	VMG I	Dominant	NA	NA	NA	NA	NA	0.079959758	0.73312706	NA	NA
fck2236	SAMN18135557	Bioeasy	Vaginal swab	125	2nd	Natural_Birth	30	276	Lactobacillus_crispatus	81.90003105	VMG I	Dominant	Term	NA	NA	NA	Chorio-	0.658518654	1.022406508	NA	NA
fck2237	SAMN18135558	Bioeasy	Vaginal swab	92	2nd	Natural_Birth	29	274	Gardnerella_spp.	39.46026	VMG IV-A	Deplete	Term	NA	NA	NA	Chorio-	1.549871069	1.468082715	NA	NA
fck2238	SAMN18135559	Bioeasy	Vaginal swab	147	2nd	C_Section	37	264	Lactobacillus_iners	96.83041939	VMG III	Dominant	Term	NA	NA	NA	Chorio-	0.147986913	0.767140637	NA	NA
fck2239	SAMN18135560	Bioeasy	Vaginal swab	137	2nd	Natural_Birth	32	271	Lactobacillus_crispatus	95.12987013	VMG I	Dominant	Term	NA	NA	NA	Chorio-	0.275353943	0.830824152	NA	NA
fck224	SAMN18135561	BioTeke	Vaginal swab	120	2nd	NA	NA	NA	Lactobacillus_crispatus	91.60796325	VMG I	Dominant	NA	NA	NA	NA	NA	0.405920822	0.896107591	NA	NA
fck2240	SAMN18135562	Bioeasy	Vaginal swab	107	2nd	NA	NA	NA	Other	29.66754412	NA	NA	NA	NA	NA	NA	NA	NA	NA	NA	NA
fck2241	SAMN18135563	Bioeasy	Vaginal swab	124	2nd	NA	NA	NA	Lactobacillus_delbrueckii	52.60109629	VMG VI	Deplete	NA	NA	NA	NA	NA	0.808843646	1.097569003	NA	NA
fck2242	SAMN18135564	Bioeasy	Vaginal swab	131	2nd	NA	NA	NA	Gardnerella_spp.	47.26163639	VMG IV-A	Deplete	NA	NA	NA	NA	NA	1.295028729	1.340661545	NA	NA
fck2243	SAMN18135565	Bioeasy	Vaginal swab	106	2nd	NA	NA	NA	Lactobacillus_iners	95.16193523	VMG III	Dominant	NA	NA	NA	NA	NA	0.252550637	0.819422499	NA	NA
fck2244	SAMN18135566	Bioeasy	Vaginal swab	202	3rd	NA	26	270	Lactobacillus_crispatus	98.9543431	VMG I	NA	Term	NA	NA	NA	Chorio-	NA	NA	NA	NA
fck2245	SAMN18135567	Bioeasy	Vaginal swab	115	2nd	Natural_Birth	26	273	Lactobacillus_iners	97.17066546	VMG III	Dominant	Term	NA	NA	NA	Chorio-	0.188236712	0.787265537	NA	NA
fck2246	SAMN18135568	Bioeasy	Vaginal swab	157	2nd	C_Section	22	238	Lactobacillus_crispatus	96.93329118	VMG I	Dominant	Preterm	Low	III	High	Chorio-	0.176977232	0.781635797	0.176977232	11
fck2247	SAMN18135569	Bioeasy	Vaginal swab	114	2nd	NA	NA	NA	Lactobacillus_gasseri	51.0116229	VMG II	Deplete	NA	NA	NA	NA	NA	1.028478369	1.207386365	NA	NA
fck2248	SAMN18135570	Bioeasy	Vaginal swab	175	2nd	NA	NA	NA	NA	NA	NA	NA	NA	NA	NA	NA	NA	NA	NA	NA	NA
fck2249	SAMN18135571	Bioeasy	Vaginal swab	107	2nd	NA	NA	NA	Lactobacillus_iners	71.55698974	VMG III	Dominant	NA	NA	NA	NA	NA	0.798219733	1.092257047	NA	NA
fck225	SAMN18135572	BioTeke	Vaginal swab	128	2nd	Natural_Birth	24	284	Lactobacillus_crispatus	97.95616989	VMG I	Dominant	Term	Low	III	High	Chorio-	0.146176549	0.766235455	0.146176549	16
fck2250	SAMN18135573	Bioeasy	Vaginal swab	213	3rd	NA	NA	NA	Lactobacillus_crispatus	97.5308642	VMG I	NA	NA	NA	NA	NA	Chorio-	NA	NA	NA	NA
fck2251	SAMN18135574	Bioeasy	Vaginal swab	105	2nd	Natural_Birth	21	278	Lactobacillus_iners	98.0087459	VMG III	Dominant	Term	NA	NA	NA	Chorio-	0.122796575	0.754545468	NA	NA
fck2252	SAMN18135575	Bioeasy	Vaginal swab	107	2nd	Natural_Birth	29	287	Lactobacillus_crispatus	97.53398202	VMG I	Dominant	Term	NA	NA	NA	Chorio-	0.151758857	0.769026609	NA	NA
fck2253	SAMN18135576	Bioeasy	Vaginal swab	116	2nd	C_Section	31	279	Lactobacillus_crispatus	96.74267101	VMG I	Dominant	Term	NA	NA	NA	Chorio-	0.190564207	0.788429284	NA	NA
fck2254	SAMN18135577	Bioeasy	Vaginal swab	141	2nd	Natural_Birth	31	283	Lactobacillus_crispatus	92.17221135	VMG I	Dominant	Term	NA	NA	NA	Chorio-	0.396318888	0.891306625	NA	NA
fck2255	SAMN18135578	Bioeasy	Vaginal swab	120	2nd	Natural_Birth	32	278	Lactobacillus_iners	98.94656682	VMG III	Dominant	Term	NA	NA	NA	Chorio-	0.075039126	0.730666743	NA	NA
fck2256	SAMN18135579	Bioeasy	Vaginal swab	116	2nd	Natural_Birth	24	274	Lactobacillus_crispatus	89.04829701	VMG I	Dominant	Term	NA	NA	NA	Chorio+	0.420397007	0.903345684	NA	NA
fck2257	SAMN18135580	Bioeasy	Vaginal swab	228	3rd	NA	NA	NA	Lactobacillus_iners	78.73922093	VMG III	NA	NA	NA	NA	NA	NA	NA	NA	NA	NA
fck2258	SAMN18135581	Bioeasy	Vaginal swab	126	2nd	Natural_Birth	35	266	Lactobacillus_crispatus	71.18561116	VMG I	Deplete	Term	NA	NA	NA	Chorio-	0.680293257	1.033293809	NA	NA
fck2259	SAMN18135582	Bioeasy	Vaginal swab	112	2nd	C_Section	28	278	Lactobacillus_crispatus	98.10620851	VMG I	Dominant	Term	NA	NA	NA	Chorio+	0.115271989	0.750783175	NA	NA
fck226	SAMN18135583	BioTeke	Vaginal swab	121	2nd	NA	NA	NA	Lactobacillus_crispatus	63.45043311	VMG I	Deplete	NA	NA	NA	NA	NA	1.006585378	1.19643987	NA	NA
fck2260	SAMN18135584	Bioeasy	Vaginal swab	102	2nd	C_Section	31	275	Prevotella_spp.	32.7991453	VMG IV-A	Deplete	Term	NA	NA	NA	Chorio-	1.771523892	1.578909127	NA	NA
fck2261	SAMN18135585	Bioeasy	Vaginal swab	133	2nd	Natural_Birth	27	279	Lactobacillus_crispatus	96.1722488	VMG I	Dominant	Term	NA	NA	NA	Chorio+	0.229370402	0.807832382	NA	NA
fck2262	SAMN18135586	Bioeasy	Vaginal swab	112	2nd	NA	NA	NA	Lactobacillus_delbrueckii	72.74131274	VMG VI	Deplete	NA	NA	NA	NA	NA	0.965377379	1.17583587	NA	NA
fck2263	SAMN18135587	Bioeasy	Vaginal swab	113	2nd	NA	28	NA	Shuttleworthia_spp.	56.41223336	VMG IV-A	Deplete	NA	NA	NA	NA	NA	1.253731018	1.32001269	NA	NA
fck2264	SAMN18135588	Bioeasy	Vaginal swab	132	2nd	Natural_Birth	38	276	Lactobacillus_crispatus	96.66624414	VMG I	Dominant	Term	Low	I	Low	Chorio-	0.198944293	0.792619327	0.198944293	11
fck2265	SAMN18135589	Bioeasy	Vaginal swab	112	2nd	NA	NA	NA	Lactobacillus_iners	95.04434011	VMG III	Dominant	NA	NA	NA	NA	NA	0.276894395	0.831594378	NA	NA
fck2266	SAMN18135590	Bioeasy	Vaginal swab	154	2nd	NA	27	269	NA	NA	NA	NA	Term	Low	NA	Low	Chorio-	NA	NA	NA	NA
fck2267	SAMN18135591	Bioeasy	Vaginal swab	115	2nd	Natural_Birth	28	263	Lactobacillus_iners	50.86226372	VMG III	Deplete	Term	Low	I	Low	Chorio-	1.353726116	1.370010239	1.353726116	21
fck2268	SAMN18135592	Bioeasy	Vaginal swab	103	2nd	NA	NA	NA	Lactobacillus_jensenii	61.47892619	VMG V	Dominant	NA	NA	NA	NA	NA	0.824827024	1.105560693	NA	NA
fck2269	SAMN18135593	Bioeasy	Vaginal swab	114	2nd	NA	NA	NA	Lactobacillus_crispatus	92.16589862	VMG I	Dominant	NA	NA	NA	NA	NA	0.424289847	0.905292104	NA	NA
fck227	SAMN18135594	BioTeke	Vaginal swab	113	2nd	Natural_Birth	22	274	Lactobacillus_crispatus	73.13024444	VMG I	Dominant	Term	Low	I	Low	Chorio-	0.766163689	1.076229025	0.766163689	16
fck2270	SAMN18135595	Bioeasy	Vaginal swab	104	2nd	NA	NA	NA	NA	NA	NA	NA	NA	NA	NA	NA	NA	NA	NA	NA	NA
fck2271	SAMN18135596	Bioeasy	Vaginal swab	106	2nd	NA	NA	NA	Lactobacillus_crispatus	98.45228959	VMG I	Dominant	NA	NA	NA	NA	NA	0.099030389	0.742662375	NA	NA
fck2272	SAMN18135597	Bioeasy	Vaginal swab	88	1st	C_Section	27	268	Lactobacillus_crispatus	97.55011136	VMG I	Dominant	Term	Low	I	Low	Chorio-	0.132493226	0.759393794	0.132493226	4
fck2273	SAMN18135598	Bioeasy	Vaginal swab	146	2nd	Natural_Birth	29	277	Lactobacillus_crispatus	94.02887139	VMG I	Dominant	Term	Low	I	Low	Chorio-	0.322164182	0.854229272	0.322164182	15
fck2274	SAMN18135599	Bioeasy	Vaginal swab	112	2nd	NA	NA	NA	Lactobacillus_iners	98.1870751	VMG III	Dominant	NA	NA	NA	NA	NA	0.126413187	0.756353774	NA	NA
fck2275	SAMN18135600	Bioeasy	Vaginal swab	123	2nd	Natural_Birth	27	267	Lactobacillus_crispatus	98.18594104	VMG I	Dominant	Term	Low	I	Low	Chorio+	0.115675788	0.750985075	0.115675788	8
fck2276	SAMN18135601	Bioeasy	Vaginal swab	112	2nd	Natural_Birth	25	287	Lactobacillus_crispatus	98.14790403	VMG I	Dominant	Term	Low	II	Low	Chorio-	0.123259185	0.754776773	0.123259185	9
fck2277	SAMN18135602	Bioeasy	Vaginal swab	112	2nd	NA	NA	NA	Lactobacillus_crispatus	98.06362379	VMG I	Dominant	NA	NA	NA	NA	NA	0.126862122	0.756578242	NA	NA
fck2278	SAMN18135603	Bioeasy	Vaginal swab	119	2nd	Natural_Birth	32	284	Lactobacillus_iners	35.43925234	VMG III	Deplete	Term	Low	I	Low	Chorio-	1.969492598	1.67789348	1.969492598	21
fck2279	SAMN18135604	Bioeasy	Vaginal swab	122	2nd	Natural_Birth	29	273	Lactobacillus_crispatus	54.24959656	VMG I	Dominant	Term	Low	I	Low	Chorio-	0.801004379	1.09364937	0.801004379	10
fck228	SAMN18135605	BioTeke	Vaginal swab	102	2nd	NA	NA	NA	Streptococcus_agalactiae	65.94493451	VMG IV-B	Deplete	NA	NA	NA	NA	NA	1.133487815	1.259891088	NA	NA
fck2280	SAMN18135606	Bioeasy	Vaginal swab	107	2nd	NA	NA	NA	Lactobacillus_crispatus	96.88595419	VMG I	Dominant	NA	NA	NA	NA	NA	0.167142535	0.776718448	NA	NA
fck2281	SAMN18135607	Bioeasy	Vaginal swab	98	2nd	NA	NA	NA	Gardnerella_spp.	95.15888584	VMG IV-A	Deplete	NA	NA	NA	NA	NA	0.299022461	0.842658411	NA	NA
fck2282	SAMN18135608	Bioeasy	Vaginal swab	119	2nd	NA	NA	NA	Lactobacillus_crispatus	92.64545949	VMG I	Dominant	NA	NA	NA	NA	NA	0.376661843	0.881478102	NA	NA
fck2283	SAMN18135609	Bioeasy	Vaginal swab	125	2nd	C_Section	33	274	Lactobacillus_iners	98.44145724	VMG III	Dominant	Term	Low	I	Low	Chorio-	0.108360041	0.747327201	0.108360041	11
fck2284	SAMN18135610	Bioeasy	Vaginal swab	120	2nd	NA	NA	NA	Lactobacillus_crispatus	96.97341513	VMG I	Dominant	NA	NA	NA	NA	NA	0.19717292	0.79173364	NA	NA
fck2285	SAMN18135611	Bioeasy	Vaginal swab	115	2nd	NA	NA	NA	Lactobacillus_iners	98.72597865	VMG III	Dominant	NA	NA	NA	NA	NA	0.088473424	0.737383892	NA	NA
fck2286	SAMN18135612	Bioeasy	Vaginal swab	177	2nd	NA	NA	NA	Lactobacillus_iners	72.34383714	VMG III	Deplete	NA	NA	NA	NA	NA	1.107720938	1.24700765	NA	NA
fck2287	SAMN18135613	Bioeasy	Vaginal swab	111	2nd	C_Section	24	288	Lactobacillus_crispatus	95.09931477	VMG I	Dominant	Term	Low	III	High	Chorio-	0.243540537	0.814917449	0.243540537	9
fck2288	SAMN18135614	Bioeasy	Vaginal swab	111	2nd	Natural_Birth	26	280	Lactobacillus_crispatus	94.7047472	VMG I	Dominant	Term	NA	NA	NA	Chorio+	0.304161756	0.845228059	NA	NA
fck229	SAMN18135615	BioTeke	Vaginal swab	145	2nd	Natural_Birth	30	284	Lactobacillus_crispatus	81.03130755	VMG I	Deplete	Term	Low	IV	High	Chorio-	0.948431974	1.167363167	0.948431974	27
fck2290	SAMN18135616	Bioeasy	Vaginal swab	143	2nd	Natural_Birth	31	275	Lactobacillus_iners	97.53123141	VMG III	Dominant	Term	NA	NA	NA	Chorio-	0.166958636	0.776626499	NA	NA
fck2291	SAMN18135617	Bioeasy	Vaginal swab	112	2nd	Natural_Birth	32	244	Lactobacillus_crispatus	95.52155513	VMG I	Dominant	Preterm	NA	NA	NA	Chorio-	0.233932365	0.810113363	NA	NA
fck2292	SAMN18135618	Bioeasy	Vaginal swab	125	2nd	NA	NA	NA	Lactobacillus_crispatus	96.38055256	VMG I	Dominant	NA	NA	NA	NA	NA	0.176798664	0.781546512	NA	NA
fck2293	SAMN18135619	Bioeasy	Vaginal swab	138	2nd	NA	NA	NA	Lactobacillus_crispatus	98.3726607	VMG I	Dominant	NA	NA	NA	NA	NA	0.122455149	0.754374755	NA	NA
fck2294	SAMN18135620	Bioeasy	Vaginal swab	112	2nd	Natural_Birth	27	273	Bifidobacterium_spp.	89.80355472	VMG VII	Deplete	Term	NA	NA	NA	Chorio-	0.57894259	0.982618476	NA	NA
fck2295	SAMN18135621	Bioeasy	Vaginal swab	154	2nd	Natural_Birth	38	274	Gardnerella_spp.	42.74689567	VMG IV-A	Deplete	Term	NA	NA	NA	Chorio-	1.166235772	1.276265067	NA	NA
fck2296	SAMN18135622	Bioeasy	Vaginal swab	158	2nd	NA	NA	NA	NA	NA	NA	NA	NA	NA	NA	NA	NA	NA	NA	NA	NA
fck2297	SAMN18135623	Bioeasy	Vaginal swab	227	3rd	NA	NA	NA	Lactobacillus_crispatus	38.69886919	VMG I	NA	NA	NA	NA	NA	NA	NA	NA	NA	NA
fck2298	SAMN18135624	Bioeasy	Vaginal swab	127	2nd	NA	NA	NA	Lactobacillus_iners	99.55539425	VMG III	Dominant	NA	NA	NA	NA	NA	0.032489037	0.709391699	NA	NA
fck2299	SAMN18135625	Bioeasy	Vaginal swab	116	2nd	Natural_Birth	28	281	Lactobacillus_crispatus	89.74465723	VMG I	Dominant	Term	NA	NA	NA	Chorio-	0.371802525	0.879048443	NA	NA
fck230	SAMN18135626	BioTeke	Vaginal swab	115	2nd	NA	NA	NA	Lactobacillus_iners	52.46017699	VMG III	Dominant	NA	NA	NA	NA	NA	0.839553212	1.112923786	NA	NA
fck2300	SAMN18135627	Bioeasy	Vaginal swab	112	2nd	Natural_Birth	31	272	Lactobacillus_crispatus	88.14316266	VMG I	Deplete	Term	NA	NA	NA	Chorio-	0.467793881	0.927044121	NA	NA
fck2301	SAMN18135628	Bioeasy	Vaginal swab	182	2nd	NA	NA	NA	Lactobacillus_gasseri	52.00688073	VMG II	Deplete	NA	NA	NA	NA	NA	1.199053959	1.29267416	NA	NA
fck2302	SAMN18135629	Bioeasy	Vaginal swab	168	2nd	NA	NA	NA	Lactobacillus_crispatus	96.86130355	VMG I	Dominant	NA	NA	NA	NA	NA	0.199699207	0.792996784	NA	NA
fck2303	SAMN18135630	Bioeasy	Vaginal swab	126	2nd	NA	NA	NA	Lactobacillus_crispatus	98.04253262	VMG I	Dominant	NA	NA	NA	NA	NA	0.134335804	0.760315083	NA	NA
fck2304	SAMN18135631	Bioeasy	Vaginal swab	108	2nd	Natural_Birth	33	197	Lactobacillus_crispatus	98.80287847	VMG I	Dominant	Preterm	Low	I	Low	Chorio+	0.079941629	0.733117995	0.079941629	7
fck2305	SAMN18135632	Bioeasy	Vaginal swab	142	2nd	C_Section	34	272	Lactobacillus_crispatus	94.94748039	VMG I	Dominant	Term	NA	NA	NA	Chorio+	0.236074033	0.811184197	NA	NA
fck2306	SAMN18135633	Bioeasy	Vaginal swab	123	2nd	NA	NA	NA	Lactobacillus_iners	50.90270812	VMG III	Deplete	NA	NA	NA	NA	NA	1.279433976	1.332864168	NA	NA
fck2307	SAMN18135634	Bioeasy	Vaginal swab	112	2nd	Natural_Birth	29	280	Lactobacillus_gasseri	51.05604524	VMG II	Deplete	Term	NA	NA	NA	Chorio-	1.047869336	1.217081849	NA	NA
fck2308	SAMN18135635	Bioeasy	Vaginal swab	112	2nd	Natural_Birth	26	273	Lactobacillus_crispatus	96.89207146	VMG I	Dominant	Term	NA	NA	NA	Chorio-	0.195507526	0.790900943	NA	NA
fck2309	SAMN18135636	Bioeasy	Vaginal swab	124	2nd	NA	NA	NA	Lactobacillus_crispatus	60.04250797	VMG I	Deplete	NA	NA	NA	NA	NA	1.439982617	1.413138489	NA	NA
fck231	SAMN18135637	BioTeke	Vaginal swab	114	2nd	Natural_Birth	28	274	Lactobacillus_crispatus	97.69080659	VMG I	Dominant	Term	Low	III	High	Chorio-	0.147299972	0.766797166	0.147299972	8
fck2310	SAMN18135638	Bioeasy	Vaginal swab	105	2nd	Natural_Birth	27	274	Lactobacillus_gasseri	61.63184864	VMG II	Deplete	Term	NA	NA	NA	Chorio-	1.197751201	1.292022781	NA	NA
fck2311	SAMN18135639	Bioeasy	Vaginal swab	104	2nd	NA	NA	NA	Lactobacillus_crispatus	95.19230769	VMG I	Dominant	NA	NA	NA	NA	NA	0.269972934	0.828133648	NA	NA
fck2312	SAMN18135640	Bioeasy	Vaginal swab	135	2nd	NA	NA	NA	Gardnerella_spp.	32.87353657	VMG IV-A	Deplete	NA	NA	NA	NA	NA	1.561400328	1.473847345	NA	NA
fck2313	SAMN18135641	Bioeasy	Vaginal swab	117	2nd	NA	NA	NA	Lactobacillus_crispatus	89.12723813	VMG I	Dominant	NA	NA	NA	NA	NA	0.407111644	0.896703003	NA	NA
fck2314	SAMN18135642	Bioeasy	Vaginal swab	123	2nd	NA	NA	NA	Lactobacillus_crispatus	91.87029212	VMG I	Dominant	NA	NA	NA	NA	NA	0.306242236	0.846268298	NA	NA
fck2315	SAMN18135643	Bioeasy	Vaginal swab	133	2nd	NA	NA	NA	Lactobacillus_crispatus	98.86902033	VMG I	Dominant	NA	NA	NA	NA	NA	0.074288199	0.73029128	NA	NA
fck2316	SAMN18135644	Bioeasy	Vaginal swab	119	2nd	NA	NA	NA	Gardnerella_spp.	60.02046152	VMG IV-A	Deplete	NA	NA	NA	NA	NA	1.048306376	1.217300368	NA	NA
fck2317	SAMN18135645	Bioeasy	Vaginal swab	105	2nd	Natural_Birth	30	270	Lactobacillus_jensenii	82.83805575	VMG V	Dominant	Term	Low	I	Low	Chorio-	0.551838767	0.969066564	0.551838767	6
fck2318	SAMN18135646	Bioeasy	Vaginal swab	111	2nd	Natural_Birth	24	278	Lactobacillus_crispatus	96.36877247	VMG I	Dominant	Term	Low	I	Low	Chorio-	0.220378855	0.803336608	0.220378855	15
fck2319	SAMN18135647	Bioeasy	Vaginal swab	112	2nd	NA	NA	NA	Lactobacillus_iners	99.46609717	VMG III	Dominant	NA	NA	NA	NA	NA	0.036444802	0.711369581	NA	NA
fck232	SAMN18135648	BioTeke	Vaginal swab	129	2nd	C_Section	31	275	Lactobacillus_jensenii	65.32441662	VMG V	Deplete	Term	Low	I	Low	Chorio+	0.84855253	1.117423446	0.84855253	8
fck2320	SAMN18135649	Bioeasy	Vaginal swab	107	2nd	NA	NA	NA	Lactobacillus_iners	98.50935308	VMG III	Dominant	NA	NA	NA	NA	NA	0.103479013	0.744886687	NA	NA
fck2321	SAMN18135650	Bioeasy	Vaginal swab	112	2nd	NA	NA	NA	Lactobacillus_iners	99.03346623	VMG III	Dominant	NA	NA	NA	NA	NA	0.062816006	0.724555184	NA	NA
fck2322	SAMN18135651	Bioeasy	Vaginal swab	107	2nd	Natural_Birth	34	277	Lactobacillus_iners	98.71293375	VMG III	Dominant	Term	Low	I	Low	Chorio-	0.085966948	0.736130654	0.085966948	6
fck2323	SAMN18135652	Bioeasy	Vaginal swab	119	2nd	Natural_Birth	27	262	Lactobacillus_crispatus	97.03690071	VMG I	Dominant	Term	NA	NA	NA	Chorio-	0.165242923	0.775768642	NA	NA
fck2324	SAMN18135653	Bioeasy	Vaginal swab	112	2nd	C_Section	20	289	Lactobacillus_crispatus	99.07522087	VMG I	Dominant	Term	Low	I	Low	Chorio+	0.064492954	0.725393657	0.064492954	6
fck2325	SAMN18135654	Bioeasy	Vaginal swab	115	2nd	C_Section	25	274	Lactobacillus_crispatus	78.17668932	VMG I	Deplete	Term	Low	I	Low	Chorio-	0.824107698	1.105201029	0.824107698	15
fck2326	SAMN18135655	Bioeasy	Vaginal swab	116	2nd	NA	NA	NA	NA	NA	NA	NA	NA	NA	NA	NA	NA	NA	NA	NA	NA
fck2327	SAMN18135656	Bioeasy	Vaginal swab	119	2nd	NA	NA	NA	Lactobacillus_iners	98.98227559	VMG III	Dominant	NA	NA	NA	NA	NA	0.068358045	0.727326203	NA	NA
fck2328	SAMN18135657	Bioeasy	Vaginal swab	203	3rd	NA	29	265	Lactobacillus_crispatus	99.38858442	VMG I	NA	Term	Low	NA	Low	Chorio+	NA	NA	NA	NA
fck2329	SAMN18135658	Bioeasy	Vaginal swab	112	2nd	C_Section	25	272	Lactobacillus_crispatus	57.43876081	VMG I	Dominant	Term	Low	I	Low	Chorio+	0.876997892	1.131646126	0.876997892	10
fck233	SAMN18135659	BioTeke	Vaginal swab	114	2nd	Natural_Birth	31	285	Lactobacillus_iners	98.95194274	VMG III	Dominant	Term	Low	III	High	Chorio-	0.079705541	0.732999951	0.079705541	11
fck2330	SAMN18135660	Bioeasy	Vaginal swab	112	2nd	Natural_Birth	28	275	Streptococcus_luteciae	88.65131579	VMG IV-B	Deplete	Term	Low	I	Low	Chorio+	0.601514202	0.993904282	0.601514202	17
fck2331	SAMN18135661	Bioeasy	Vaginal swab	121	2nd	C_Section	25	283	Lactobacillus_iners	99.43393713	VMG III	Dominant	Term	Low	I	Low	Chorio-	0.038940327	0.712617344	0.038940327	5
fck2332	SAMN18135662	Bioeasy	Vaginal swab	105	2nd	Natural_Birth	22	288	Lactobacillus_crispatus	98.25083737	VMG I	Dominant	Term	Low	I	Low	Chorio-	0.111532675	0.748913518	0.111532675	7
fck2333	SAMN18135663	Bioeasy	Vaginal swab	119	2nd	NA	NA	NA	Lactobacillus_iners	98.46766169	VMG III	Dominant	NA	NA	NA	NA	NA	0.101178449	0.743736405	NA	NA
fck2334	SAMN18135664	Bioeasy	Vaginal swab	133	2nd	Natural_Birth	33	282	Lactobacillus_crispatus	97.71212121	VMG I	Dominant	Term	Low	I	Low	Chorio-	0.153736665	0.770015513	0.153736665	12
fck2335	SAMN18135665	BioTeke	Vaginal swab	84	1st	NA	28	280	Other	25.99606747	NA	NA	Term	NA	NA	NA	NA	NA	NA	NA	NA
fck2336	SAMN18135666	BioTeke	Vaginal swab	126	2nd	NA	25	NA	Gardnerella_spp.	36.40328184	VMG IV-A	Deplete	NA	NA	NA	NA	NA	1.619790967	1.503042664	NA	NA
fck2337	SAMN18135667	BioTeke	Vaginal swab	124	2nd	Natural_Birth	26	275	Lactobacillus_iners	95.73668833	VMG III	Dominant	Term	NA	NA	NA	NA	0.26570404	0.825999201	NA	NA
fck2338	SAMN18135668	BioTeke	Vaginal swab	106	2nd	NA	28	NA	Lactobacillus_crispatus	79.82182113	VMG I	Dominant	NA	NA	NA	NA	NA	0.673896005	1.030095183	NA	NA
fck2339	SAMN18135669	BioTeke	Vaginal swab	112	2nd	C_Section	30	288	Lactobacillus_iners	97.7414888	VMG III	Dominant	Term	NA	NA	NA	NA	0.154479881	0.770387121	NA	NA
fck234	SAMN18135670	Bioeasy	Vaginal swab	123	2nd	Natural_Birth	37	283	Lactobacillus_iners	95.10365663	VMG III	Dominant	Term	Low	III	High	Chorio-	0.266081285	0.826187823	0.266081285	12
fck2340	SAMN18135671	BioTeke	Vaginal swab	121	2nd	C_Section	27	238	Lactobacillus_crispatus	96.59016393	VMG I	Dominant	Preterm	NA	NA	NA	NA	0.219468054	0.802881207	NA	NA
fck2341	SAMN18135672	BioTeke	Vaginal swab	123	2nd	Natural_Birth	24	264	Lactobacillus_crispatus	96.5118814	VMG I	Dominant	Term	NA	NA	NA	NA	0.226469008	0.806381684	NA	NA
fck2342	SAMN18135673	BioTeke	Vaginal swab	106	2nd	Natural_Birth	30	268	Lactobacillus_crispatus	92.54143646	VMG I	Dominant	Term	NA	NA	NA	NA	0.366895086	0.876594724	NA	NA
fck2343	SAMN18135674	BioTeke	Vaginal swab	125	2nd	Natural_Birth	37	268	Lactobacillus_iners	52.00959372	VMG III	Dominant	Term	NA	NA	NA	NA	1.113833423	1.250063892	NA	NA
fck2344	SAMN18135675	BioTeke	Vaginal swab	129	2nd	Natural_Birth	23	287	Lactobacillus_iners	97.02815941	VMG III	Dominant	Term	NA	NA	NA	NA	0.201559192	0.793926776	NA	NA
fck2345	SAMN18135676	BioTeke	Vaginal swab	122	2nd	Natural_Birth	23	262	Lactobacillus_crispatus	94.97753298	VMG I	Dominant	Term	NA	NA	NA	NA	0.313404543	0.849849452	NA	NA
fck2346	SAMN18135677	BioTeke	Vaginal swab	126	2nd	Natural_Birth	29	277	Lactobacillus_iners	97.7877429	VMG III	Dominant	Term	NA	NA	NA	NA	0.156027743	0.771161052	NA	NA
fck2347	SAMN18135678	BioTeke	Vaginal swab	91	2nd	NA	20	NA	Gardnerella_spp.	49.19952873	VMG IV-A	Deplete	NA	NA	NA	NA	NA	1.127582683	1.256938522	NA	NA
fck2348	SAMN18135679	BioTeke	Vaginal swab	126	2nd	Natural_Birth	24	272	Lactobacillus_crispatus	95.77442664	VMG I	Dominant	Term	NA	NA	NA	NA	0.270521057	0.828407709	NA	NA
fck2349	SAMN18135680	BioTeke	Vaginal swab	120	2nd	NA	31	NA	Lactobacillus_crispatus	94.16749047	VMG I	Dominant	NA	NA	NA	NA	NA	0.314694044	0.850494203	NA	NA
fck235	SAMN18135681	BioTeke	Vaginal swab	105	2nd	NA	NA	NA	Lactobacillus_crispatus	70.98925947	VMG I	Dominant	NA	NA	NA	NA	NA	0.698083554	1.042188958	NA	NA
fck2350	SAMN18135682	BioTeke	Vaginal swab	189	3rd	NA	31	NA	Bifidobacterium_spp.	88.28184658	VMG VII	NA	NA	NA	NA	NA	NA	NA	NA	NA	NA
fck2351	SAMN18135683	BioTeke	Vaginal swab	116	2nd	C_Section	31	275	Lactobacillus_crispatus	96.25432039	VMG I	Dominant	Term	NA	NA	NA	NA	0.242068411	0.814181386	NA	NA
fck2352	SAMN18135684	BioTeke	Vaginal swab	126	2nd	NA	23	NA	Gardnerella_spp.	41.17165575	VMG IV-A	Deplete	NA	NA	NA	NA	NA	1.194977975	1.290636168	NA	NA
fck2353	SAMN18135685	BioTeke	Vaginal swab	109	2nd	NA	24	NA	Lactobacillus_crispatus	97.46625818	VMG I	Dominant	NA	NA	NA	NA	NA	0.174370143	0.780332252	NA	NA
fck2354	SAMN18135686	BioTeke	Vaginal swab	110	2nd	C_Section	33	281	Lactobacillus_crispatus	91.85884692	VMG I	Dominant	Term	NA	NA	NA	NA	0.440920803	0.913607582	NA	NA
fck2355	SAMN18135687	BioTeke	Vaginal swab	130	2nd	NA	24	NA	Prevotella_spp.	39.47942769	VMG IV-A	Deplete	NA	NA	NA	NA	NA	1.547091469	1.466692915	NA	NA
fck2356	SAMN18135688	BioTeke	Vaginal swab	140	2nd	Natural_Birth	36	273	Gardnerella_spp.	48.75273125	VMG IV-A	Deplete	Term	NA	NA	NA	NA	1.277954607	1.332124484	NA	NA
fck2357	SAMN18135689	BioTeke	Vaginal swab	110	2nd	C_Section	25	273	Gardnerella_spp.	31.72748319	VMG IV-A	Deplete	Term	NA	NA	NA	NA	1.497021136	1.441657749	NA	NA
fck2358	SAMN18135690	BioTeke	Vaginal swab	123	2nd	Natural_Birth	26	274	Lactobacillus_crispatus	94.7587307	VMG I	Dominant	Term	NA	NA	NA	NA	0.325342033	0.855818197	NA	NA
fck2359	SAMN18135691	BioTeke	Vaginal swab	105	2nd	NA	26	NA	Lactobacillus_crispatus	76.70632436	VMG I	Dominant	NA	NA	NA	NA	NA	0.780875864	1.083585112	NA	NA
fck236	SAMN18135692	BioTeke	Vaginal swab	126	2nd	NA	NA	NA	Lactobacillus_crispatus	77.54931926	VMG I	Dominant	NA	NA	NA	NA	NA	0.759904255	1.073099308	NA	NA
fck2360	SAMN18135693	BioTeke	Vaginal swab	118	2nd	NA	33	NA	Prevotella_spp.	46.19631902	VMG IV-A	Deplete	NA	NA	NA	NA	NA	1.621427831	1.503861096	NA	NA
fck2361	SAMN18135694	BioTeke	Vaginal swab	120	2nd	Natural_Birth	26	278	Lactobacillus_crispatus	95.21335065	VMG I	Dominant	Term	NA	NA	NA	NA	0.302437482	0.844365922	NA	NA
fck2362	SAMN18135695	BioTeke	Vaginal swab	124	2nd	Natural_Birth	29	280	Lactobacillus_iners	74.41170655	VMG III	Deplete	Term	NA	NA	NA	NA	1.127166246	1.256730304	NA	NA
fck2363	SAMN18135696	BioTeke	Vaginal swab	119	2nd	NA	22	NA	Lactobacillus_crispatus	83.54625551	VMG I	Deplete	NA	NA	NA	NA	NA	0.751475157	1.068884759	NA	NA
fck2364	SAMN18135697	BioTeke	Vaginal swab	140	2nd	Natural_Birth	31	283	Lactobacillus_iners	55.61946394	VMG III	Deplete	Term	NA	NA	NA	NA	1.176109742	1.281202051	NA	NA
fck2365	SAMN18135698	BioTeke	Vaginal swab	126	2nd	C_Section	23	289	Lactobacillus_crispatus	67.18059299	VMG I	Deplete	Term	NA	NA	NA	NA	1.354367395	1.370330878	NA	NA
fck2366	SAMN18135699	BioTeke	Vaginal swab	123	2nd	Natural_Birth	31	285	Lactobacillus_gasseri	77.16087548	VMG II	Deplete	Term	NA	NA	NA	NA	0.687303641	1.036799001	NA	NA
fck2367	SAMN18135700	BioTeke	Vaginal swab	105	2nd	C_Section	39	265	Lactobacillus_iners	95.51378157	VMG III	Dominant	Term	NA	NA	NA	NA	0.267932984	0.827113673	NA	NA
fck2368	SAMN18135701	BioTeke	Vaginal swab	122	2nd	Natural_Birth	27	282	Lactobacillus_iners	54.61999755	VMG III	Dominant	Term	NA	NA	NA	NA	1.010578917	1.198436639	NA	NA
fck2369	SAMN18135702	BioTeke	Vaginal swab	123	2nd	Natural_Birth	24	285	Lactobacillus_crispatus	86.47253603	VMG I	Dominant	Term	NA	NA	NA	NA	0.623134612	1.004714487	NA	NA
fck237	SAMN18135703	BioTeke	Vaginal swab	122	2nd	Natural_Birth	33	283	Lactobacillus_gasseri	96.56629688	VMG II	Dominant	Term	Low	III	High	Chorio-	0.209940724	0.798117543	0.209940724	9
fck2370	SAMN18135704	BioTeke	Vaginal swab	109	2nd	NA	32	NA	Lactobacillus_gasseri	72.37134208	VMG II	Deplete	NA	NA	NA	NA	NA	0.763718227	1.075006294	NA	NA
fck2371	SAMN18135705	BioTeke	Vaginal swab	119	2nd	Natural_Birth	21	284	Lactobacillus_iners	92.61417323	VMG III	Dominant	Term	NA	NA	NA	NA	0.34281639	0.864555375	NA	NA
fck2372	SAMN18135706	BioTeke	Vaginal swab	105	2nd	NA	32	NA	Streptococcus_anginosus	86.81201808	VMG IV-B	Deplete	NA	NA	NA	NA	NA	0.685614603	1.035954482	NA	NA
fck2373	SAMN18135707	BioTeke	Vaginal swab	112	2nd	NA	22	NA	Lactobacillus_iners	93.08005427	VMG III	Dominant	NA	NA	NA	NA	NA	0.401745819	0.89402009	NA	NA
fck2374	SAMN18135708	BioTeke	Vaginal swab	132	2nd	Natural_Birth	34	278	Lactobacillus_iners	97.56781193	VMG III	Dominant	Term	NA	NA	NA	NA	0.16817537	0.777234866	NA	NA
fck2375	SAMN18135709	BioTeke	Vaginal swab	103	2nd	NA	22	NA	Lactobacillus_crispatus	92.22927286	VMG I	Dominant	NA	NA	NA	NA	NA	0.409393789	0.897844075	NA	NA
fck2376	SAMN18135710	BioTeke	Vaginal swab	110	2nd	NA	23	NA	Lactobacillus_crispatus	92.88071664	VMG I	Dominant	NA	NA	NA	NA	NA	0.332552093	0.859423227	NA	NA
fck2377	SAMN18135711	BioTeke	Vaginal swab	114	2nd	Natural_Birth	30	277	Gardnerella_spp.	56.4171123	VMG IV-A	Deplete	Term	NA	NA	NA	NA	1.166383311	1.276338836	NA	NA
fck2378	SAMN18135712	BioTeke	Vaginal swab	119	2nd	Natural_Birth	33	279	Bifidobacterium_spp.	59.04207699	VMG VII	Deplete	Term	NA	NA	NA	NA	1.533284587	1.459789474	NA	NA
fck2379	SAMN18135713	BioTeke	Vaginal swab	111	2nd	NA	28	NA	Gardnerella_spp.	60.86680425	VMG IV-A	Deplete	NA	NA	NA	NA	NA	1.333057738	1.359676049	NA	NA
fck238	SAMN18135714	BioTeke	Vaginal swab	119	2nd	Natural_Birth	28	267	Lactobacillus_crispatus	97.82534828	VMG I	Dominant	Term	Low	IV	High	Chorio-	0.137040231	0.761667296	0.137040231	8
fck2380	SAMN18135715	BioTeke	Vaginal swab	122	2nd	Natural_Birth	21	269	Lactobacillus_crispatus	95.05208333	VMG I	Dominant	Term	NA	NA	NA	NA	0.297375137	0.841834749	NA	NA
fck2381	SAMN18135716	BioTeke	Vaginal swab	112	2nd	NA	27	NA	Lactobacillus_crispatus	80.9787234	VMG I	Deplete	NA	NA	NA	NA	NA	0.650030875	1.018162618	NA	NA
fck2382	SAMN18135717	BioTeke	Vaginal swab	116	2nd	Natural_Birth	34	279	Lactobacillus_iners	71.65749821	VMG III	Dominant	Term	NA	NA	NA	NA	0.782920349	1.084607355	NA	NA
fck2383	SAMN18135718	BioTeke	Vaginal swab	119	2nd	Natural_Birth	28	282	Lactobacillus_iners	97.5172903	VMG III	Dominant	Term	NA	NA	NA	NA	0.165321865	0.775808113	NA	NA
fck2384	SAMN18135719	BioTeke	Vaginal swab	118	2nd	C_Section	32	282	Lactobacillus_iners	66.9664476	VMG III	Deplete	Term	NA	NA	NA	NA	1.010127069	1.198210715	NA	NA
fck2385	SAMN18135720	BioTeke	Vaginal swab	129	2nd	Natural_Birth	27	280	Lactobacillus_crispatus	95.90335256	VMG I	Dominant	Term	NA	NA	NA	NA	0.258081359	0.82218786	NA	NA
fck2386	SAMN18135721	BioTeke	Vaginal swab	111	2nd	NA	26	NA	Lactobacillus_iners	97.48649284	VMG III	Dominant	NA	NA	NA	NA	NA	0.166689054	0.776491707	NA	NA
fck2387	SAMN18135722	BioTeke	Vaginal swab	119	2nd	NA	24	NA	Gardnerella_spp.	46.46753955	VMG IV-A	Deplete	NA	NA	NA	NA	NA	1.41331556	1.399804961	NA	NA
fck2388	SAMN18135723	BioTeke	Vaginal swab	112	2nd	C_Section	29	277	Lactobacillus_iners	51.125354	VMG III	Deplete	Term	NA	NA	NA	NA	1.353373346	1.369833854	NA	NA
fck2389	SAMN18135724	BioTeke	Vaginal swab	99	2nd	NA	29	226	Other	29.16866891	NA	NA	Preterm	NA	NA	NA	NA	NA	NA	NA	NA
fck239	SAMN18135725	BioTeke	Vaginal swab	132	2nd	NA	NA	NA	Lactobacillus_jensenii	43.6339632	VMG V	Deplete	NA	NA	NA	NA	NA	1.318894568	1.352594465	NA	NA
fck2390	SAMN18135726	BioTeke	Vaginal swab	112	2nd	NA	29	NA	Lactobacillus_iners	70.07343413	VMG III	Dominant	NA	NA	NA	NA	NA	0.872789288	1.129541825	NA	NA
fck2391	SAMN18135727	BioTeke	Vaginal swab	115	2nd	C_Section	28	278	Lactobacillus_iners	94.83275387	VMG III	Dominant	Term	NA	NA	NA	NA	0.312233197	0.849263779	NA	NA
fck2392	SAMN18135728	BioTeke	Vaginal swab	142	2nd	Natural_Birth	27	284	Lactobacillus_crispatus	74.40829892	VMG I	Dominant	Term	NA	NA	NA	NA	0.781171199	1.08373278	NA	NA
fck2393	SAMN18135729	BioTeke	Vaginal swab	105	2nd	C_Section	33	261	Lactobacillus_crispatus	96.06872001	VMG I	Dominant	Term	NA	NA	NA	NA	0.241563946	0.813929154	NA	NA
fck2394	SAMN18135730	BioTeke	Vaginal swab	119	2nd	Natural_Birth	28	270	Gardnerella_spp.	79.09942738	VMG IV-A	Deplete	Term	NA	NA	NA	NA	0.726876837	1.056585599	NA	NA
fck2395	SAMN18135731	BioTeke	Vaginal swab	105	2nd	NA	26	NA	Lactobacillus_iners	95.03688799	VMG III	Dominant	NA	NA	NA	NA	NA	0.303225991	0.844760176	NA	NA
fck2396	SAMN18135732	BioTeke	Vaginal swab	112	2nd	C_Section	30	281	Lactobacillus_iners	85.7909198	VMG III	Dominant	Term	NA	NA	NA	NA	0.618333627	1.002313994	NA	NA
fck2397	SAMN18135733	BioTeke	Vaginal swab	107	2nd	Natural_Birth	30	280	Lactobacillus_iners	69.00761166	VMG III	Deplete	Term	NA	NA	NA	NA	0.822454717	1.104374539	NA	NA
fck2398	SAMN18135734	BioTeke	Vaginal swab	128	2nd	Natural_Birth	32	265	Lactobacillus_iners	97.06162643	VMG III	Dominant	Term	NA	NA	NA	NA	0.182858864	0.784576612	NA	NA
fck2399	SAMN18135735	BioTeke	Vaginal swab	105	2nd	C_Section	24	276	Lactobacillus_iners	97.16811806	VMG III	Dominant	Term	NA	NA	NA	NA	0.196564082	0.791429221	NA	NA
fck240	SAMN18135736	BioTeke	Vaginal swab	130	2nd	Natural_Birth	22	269	Gardnerella_spp.	90.22887324	VMG IV-A	Deplete	Term	Low	I	Low	Chorio-	0.440528439	0.9134114	0.440528439	14
fck2400	SAMN18135737	BioTeke	Vaginal swab	119	2nd	Natural_Birth	33	283	Lactobacillus_iners	96.32590439	VMG III	Dominant	Term	NA	NA	NA	NA	0.219986791	0.803140576	NA	NA
fck2401	SAMN18135738	BioTeke	Vaginal swab	107	2nd	Natural_Birth	30	271	Lactobacillus_iners	94.5302843	VMG III	Dominant	Term	NA	NA	NA	NA	0.309852903	0.848073632	NA	NA
fck2402	SAMN18135739	BioTeke	Vaginal swab	112	2nd	NA	31	NA	Lactobacillus_crispatus	91.59001314	VMG I	Dominant	NA	NA	NA	NA	NA	0.413779947	0.900037154	NA	NA
fck2403	SAMN18135740	BioTeke	Vaginal swab	120	2nd	NA	30	NA	Lactobacillus_iners	54.84317343	VMG III	Dominant	NA	NA	NA	NA	NA	1.209664555	1.297979458	NA	NA
fck2404	SAMN18135741	BioTeke	Vaginal swab	114	2nd	NA	26	NA	Lactobacillus_iners	72.64349658	VMG III	Dominant	NA	NA	NA	NA	NA	0.67455911	1.030426736	NA	NA
fck2405	SAMN18135742	BioTeke	Vaginal swab	114	2nd	NA	22	263	NA	NA	NA	NA	Term	NA	NA	NA	NA	NA	NA	NA	NA
fck2406	SAMN18135743	BioTeke	Vaginal swab	106	2nd	NA	22	NA	Gardnerella_spp.	33.48758465	VMG IV-A	Deplete	NA	NA	NA	NA	NA	1.667598402	1.526946382	NA	NA
fck2407	SAMN18135744	BioTeke	Vaginal swab	112	2nd	Natural_Birth	26	287	Lactobacillus_crispatus	95.75364099	VMG I	Dominant	Term	NA	NA	NA	NA	0.238926978	0.81261067	NA	NA
fck2408	SAMN18135745	BioTeke	Vaginal swab	112	2nd	NA	26	NA	Lactobacillus_crispatus	75.40727516	VMG I	Dominant	NA	NA	NA	NA	NA	0.699401316	1.042847839	NA	NA
fck2409	SAMN18135746	BioTeke	Vaginal swab	112	2nd	NA	24	NA	NA	NA	NA	NA	NA	NA	NA	NA	NA	NA	NA	NA	NA
fck241	SAMN18135747	BioTeke	Vaginal swab	163	2nd	Natural_Birth	29	281	Lactobacillus_crispatus	93.72469636	VMG I	Dominant	Term	Low	III	High	Chorio-	0.35068024	0.868487301	0.35068024	14
fck2410	SAMN18135748	BioTeke	Vaginal swab	140	2nd	Natural_Birth	32	273	Bifidobacterium_spp.	84.51344188	VMG VII	Deplete	Term	NA	NA	NA	NA	0.756283532	1.071288947	NA	NA
fck2411	SAMN18135749	BioTeke	Vaginal swab	112	2nd	NA	30	NA	Lactobacillus_crispatus	95.57291667	VMG I	Dominant	NA	NA	NA	NA	NA	0.251698172	0.818996267	NA	NA
fck2412	SAMN18135750	BioTeke	Vaginal swab	105	2nd	Natural_Birth	32	283	Lactobacillus_jensenii	50.98039216	VMG V	Dominant	Term	NA	NA	NA	NA	1.032203321	1.209248841	NA	NA
fck2413	SAMN18135751	BioTeke	Vaginal swab	108	2nd	Natural_Birth	29	263	Lactobacillus_iners	85.59754852	VMG III	Deplete	Term	NA	NA	NA	NA	0.68528201	1.035788186	NA	NA
fck2414	SAMN18135752	BioTeke	Vaginal swab	112	2nd	NA	26	NA	Lactobacillus_crispatus	77.8481799	VMG I	Deplete	NA	NA	NA	NA	NA	0.938433237	1.162363799	NA	NA
fck2415	SAMN18135753	BioTeke	Vaginal swab	126	2nd	NA	31	NA	Gardnerella_spp.	89.25902369	VMG IV-A	Deplete	NA	NA	NA	NA	NA	0.525356702	0.955825532	NA	NA
fck2416	SAMN18135754	BioTeke	Vaginal swab	119	2nd	Natural_Birth	23	252	Lactobacillus_gasseri	96.5893588	VMG II	Dominant	Preterm	NA	NA	NA	NA	0.226426813	0.806360587	NA	NA
fck2417	SAMN18135755	BioTeke	Vaginal swab	106	2nd	NA	35	NA	Other	27.48157248	NA	NA	NA	NA	NA	NA	NA	NA	NA	NA	NA
fck2418	SAMN18135756	BioTeke	Vaginal swab	116	2nd	Natural_Birth	32	278	Lactobacillus_iners	98.19511903	VMG III	Dominant	Term	NA	NA	NA	NA	0.124291095	0.755292728	NA	NA
fck2419	SAMN18135757	BioTeke	Vaginal swab	122	2nd	Natural_Birth	29	273	Lactobacillus_crispatus	53.8329911	VMG I	Dominant	Term	NA	NA	NA	NA	1.043992711	1.215143536	NA	NA
fck2420	SAMN18135758	BioTeke	Vaginal swab	112	2nd	NA	30	NA	Lactobacillus_crispatus	99.91703999	VMG I	Dominant	NA	NA	NA	NA	NA	0.007221683	0.696758022	NA	NA
fck2421	SAMN18135759	BioTeke	Vaginal swab	112	2nd	NA	21	NA	Lactobacillus_crispatus	98.82880278	VMG I	Dominant	NA	NA	NA	NA	NA	0.081956665	0.734125513	NA	NA
fck2422	SAMN18135760	BioTeke	Vaginal swab	129	2nd	Natural_Birth	23	268	Lactobacillus_crispatus	42.04279165	VMG I	Dominant	Term	NA	NA	NA	NA	1.100026263	1.243160312	NA	NA
fck2423	SAMN18135761	BioTeke	Vaginal swab	127	2nd	NA	31	NA	Lactobacillus_crispatus	99.64578973	VMG I	Dominant	NA	NA	NA	NA	NA	0.027973371	0.707133866	NA	NA
fck2424	SAMN18135762	BioTeke	Vaginal swab	112	2nd	Natural_Birth	26	276	Lactobacillus_crispatus	82.29563434	VMG I	Deplete	Term	NA	NA	NA	NA	0.807868094	1.097081227	NA	NA
fck2425	SAMN18135763	BioTeke	Vaginal swab	111	2nd	NA	28	NA	Lactobacillus_crispatus	97.25680523	VMG I	Dominant	NA	NA	NA	NA	NA	0.14474303	0.765518695	NA	NA
fck2426	SAMN18135764	BioTeke	Vaginal swab	117	2nd	Natural_Birth	32	272	Gardnerella_spp.	98.20668418	VMG IV-A	Deplete	Term	NA	NA	NA	NA	0.120760112	0.753527236	NA	NA
fck2427	SAMN18135765	BioTeke	Vaginal swab	112	2nd	Natural_Birth	19	273	Lactobacillus_jensenii	55.40875912	VMG V	Dominant	Term	NA	NA	NA	NA	0.708982658	1.04763851	NA	NA
fck2428	SAMN18135766	BioTeke	Vaginal swab	117	2nd	Natural_Birth	25	280	Lactobacillus_crispatus	99.27186387	VMG I	Dominant	Term	NA	NA	NA	NA	0.056578016	0.721436188	NA	NA
fck2429	SAMN18135767	BioTeke	Vaginal swab	113	2nd	NA	26	NA	Lactobacillus_crispatus	62.70668177	VMG I	Dominant	NA	NA	NA	NA	NA	0.677560031	1.031927196	NA	NA
fck243	SAMN18135768	BioTeke	Vaginal swab	170	2nd	NA	NA	NA	NA	NA	NA	NA	NA	NA	NA	NA	NA	NA	NA	NA	NA
fck2430	SAMN18135769	BioTeke	Vaginal swab	118	2nd	C_Section	30	271	Lactobacillus_crispatus	81.78337656	VMG I	Deplete	Term	NA	NA	NA	NA	0.754647307	1.070470834	NA	NA
fck2431	SAMN18135770	BioTeke	Vaginal swab	117	2nd	Natural_Birth	29	276	Lactobacillus_crispatus	81.06796117	VMG I	Dominant	Term	NA	NA	NA	NA	0.499038319	0.94266634	NA	NA
fck2432	SAMN18135771	BioTeke	Vaginal swab	139	2nd	NA	27	NA	Lactobacillus_crispatus	98.88968117	VMG I	Dominant	NA	NA	NA	NA	NA	0.081775963	0.734035162	NA	NA
fck2433	SAMN18135772	BioTeke	Vaginal swab	129	2nd	C_Section	38	270	Atopobium_vaginae	48.56376536	VMG IV-A	Deplete	Term	NA	NA	NA	NA	0.9107934	1.148543881	NA	NA
fck2434	SAMN18135773	BioTeke	Vaginal swab	112	2nd	Natural_Birth	30	280	Lactobacillus_crispatus	99.71749065	VMG I	Dominant	Term	NA	NA	NA	NA	0.021317332	0.703805847	NA	NA
fck2435	SAMN18135774	BioTeke	Vaginal swab	105	2nd	C_Section	23	261	Lactobacillus_crispatus	98.19787986	VMG I	Dominant	Term	NA	NA	NA	NA	0.118130613	0.752212487	NA	NA
fck2436	SAMN18135775	BioTeke	Vaginal swab	112	2nd	NA	27	NA	Lactobacillus_iners	99.39828743	VMG III	Dominant	NA	NA	NA	NA	NA	0.043540779	0.71491757	NA	NA
fck2437	SAMN18135776	BioTeke	Vaginal swab	119	2nd	NA	31	NA	Lactobacillus_crispatus	99.86360094	VMG I	Dominant	NA	NA	NA	NA	NA	0.011177805	0.698736083	NA	NA
fck2438	SAMN18135777	BioTeke	Vaginal swab	110	2nd	NA	24	NA	Lactobacillus_iners	99.32688263	VMG III	Dominant	NA	NA	NA	NA	NA	0.048751532	0.717522947	NA	NA
fck2439	SAMN18135778	BioTeke	Vaginal swab	112	2nd	NA	26	NA	Lactobacillus_crispatus	99.8129813	VMG I	Dominant	NA	NA	NA	NA	NA	0.015646002	0.700970181	NA	NA
fck244	SAMN18135779	BioTeke	Vaginal swab	112	2nd	NA	NA	NA	Lactobacillus_crispatus	83.59166221	VMG I	Dominant	NA	NA	NA	NA	NA	0.633414907	1.009854634	NA	NA
fck2440	SAMN18135780	BioTeke	Vaginal swab	126	2nd	NA	23	NA	Lactobacillus_crispatus	98.64170834	VMG I	Dominant	NA	NA	NA	NA	NA	0.095228965	0.740761663	NA	NA
fck2441	SAMN18135781	BioTeke	Vaginal swab	131	2nd	Natural_Birth	26	281	Lactobacillus_crispatus	97.67241379	VMG I	Dominant	Term	NA	NA	NA	NA	0.13472415	0.760509256	NA	NA
fck2442	SAMN18135782	BioTeke	Vaginal swab	116	2nd	C_Section	27	280	Lactobacillus_delbrueckii	55.91054313	VMG VI	Deplete	Term	NA	NA	NA	NA	0.949024072	1.167659216	NA	NA
fck2443	SAMN18135783	BioTeke	Vaginal swab	110	2nd	Natural_Birth	29	274	Lactobacillus_iners	97.58773472	VMG III	Dominant	Term	NA	NA	NA	NA	0.145316807	0.765805584	NA	NA
fck246	SAMN18135784	BioTeke	Vaginal swab	116	2nd	C_Section	26	287	Lactobacillus_iners	98.19201121	VMG III	Dominant	Term	Low	IV	High	Chorio+	0.127053283	0.756673822	0.127053283	14
fck247	SAMN18135785	BioTeke	Vaginal swab	91	2nd	NA	NA	NA	Lactobacillus_crispatus	96.68375353	VMG I	Dominant	NA	NA	NA	NA	NA	0.198099923	0.792197142	NA	NA
fck248	SAMN18135786	BioTeke	Vaginal swab	117	2nd	Natural_Birth	27	281	Lactobacillus_crispatus	98.81866065	VMG I	Dominant	Term	Low	IV	High	Chorio-	0.080030859	0.73316261	0.080030859	9
fck249	SAMN18135787	BioTeke	Vaginal swab	109	2nd	NA	NA	NA	Gardnerella_spp.	58.99458158	VMG IV-A	Deplete	NA	NA	NA	NA	NA	0.826588488	1.106441425	NA	NA
fck250	SAMN18135788	BioTeke	Vaginal swab	106	2nd	NA	NA	NA	Lactobacillus_gasseri	60.01766339	VMG II	Deplete	NA	NA	NA	NA	NA	1.062179158	1.224236759	NA	NA
fck251	SAMN18135789	BioTeke	Vaginal swab	134	2nd	NA	NA	NA	Lactobacillus_iners	64.30998072	VMG III	Dominant	NA	NA	NA	NA	NA	0.768642719	1.07746854	NA	NA
fck252	SAMN18135790	BioTeke	Vaginal swab	112	2nd	C_Section	25	262	Lactobacillus_crispatus	97.53739316	VMG I	Dominant	Term	Low	III	High	Chorio-	0.162449766	0.774372064	0.162449766	17
fck253	SAMN18135791	BioTeke	Vaginal swab	112	2nd	Natural_Birth	27	281	Lactobacillus_crispatus	62.73861759	VMG I	Deplete	Term	Low	III	High	Chorio-	0.939783467	1.163038914	0.939783467	22
fck254	SAMN18135792	BioTeke	Vaginal swab	112	2nd	C_Section	31	261	Lactobacillus_crispatus	84.35051546	VMG I	Dominant	Term	Low	III	High	Chorio-	0.613984544	1.000139452	0.613984544	12
fck255	SAMN18135793	BioTeke	Vaginal swab	140	2nd	C_Section	34	275	Lactobacillus_crispatus	96.00015325	VMG I	Dominant	Term	Low	III	High	Chorio+	0.272535913	0.829415137	0.272535913	29
fck256	SAMN18135794	Bioeasy	Vaginal swab	114	2nd	Natural_Birth	31	282	Gardnerella_spp.	65.16148325	VMG IV-A	Deplete	Term	High	III	High	Chorio-	0.913838542	1.150066451	0.913838542	8
fck257	SAMN18135795	BioTeke	Vaginal swab	117	2nd	NA	NA	NA	Lactobacillus_iners	61.7515639	VMG III	Dominant	NA	NA	NA	NA	NA	0.847257514	1.116775938	NA	NA
fck258	SAMN18135796	BioTeke	Vaginal swab	117	2nd	Natural_Birth	37	281	Streptococcus_agalactiae	83.91408115	VMG IV-B	Deplete	Term	Low	I	Low	Chorio-	0.770520051	1.078407206	0.770520051	21
fck259	SAMN18135797	BioTeke	Vaginal swab	127	2nd	C_Section	34	274	Gardnerella_spp.	74.47677386	VMG IV-A	Deplete	Term	Low	III	High	Chorio-	1.125750065	1.256022213	1.125750065	28
fck260	SAMN18135798	BioTeke	Vaginal swab	227	3rd	NA	NA	NA	Lactobacillus_iners	96.87184662	VMG III	NA	NA	NA	NA	NA	NA	NA	NA	NA	NA
fck261	SAMN18135799	BioTeke	Vaginal swab	117	2nd	Natural_Birth	28	270	Lactobacillus_crispatus	98.51889683	VMG I	Dominant	Term	Low	III	High	Chorio-	0.098005315	0.742149838	0.098005315	7
fck262	SAMN18135800	BioTeke	Vaginal swab	119	2nd	Natural_Birth	27	276	Lactobacillus_iners	96.05084625	VMG III	Dominant	Term	Low	IV	High	Chorio-	0.25379591	0.820045135	0.25379591	20
fck263	SAMN18135801	Bioeasy	Vaginal swab	112	2nd	NA	NA	NA	Lactobacillus_gasseri	66.11659841	VMG II	Deplete	NA	NA	NA	NA	NA	0.754367104	1.070330732	NA	NA
fck264	SAMN18135802	BioTeke	Vaginal swab	112	2nd	Natural_Birth	20	273	Lactobacillus_crispatus	98.56267864	VMG I	Dominant	Term	Low	III	High	Chorio-	0.101612182	0.743953271	0.101612182	9
fck265	SAMN18135803	BioTeke	Vaginal swab	107	2nd	Natural_Birth	29	284	Lactobacillus_crispatus	97.6521029	VMG I	Dominant	Term	Low	III	High	Chorio-	0.164808189	0.775551275	0.164808189	18
fck266	SAMN18135804	BioTeke	Vaginal swab	124	2nd	Natural_Birth	31	273	Lactobacillus_crispatus	97.35387816	VMG I	Dominant	Term	Low	III	High	Chorio+	0.180225969	0.783260165	0.180225969	18
fck267	SAMN18135805	BioTeke	Vaginal swab	159	2nd	NA	NA	NA	Lactobacillus_iners	96.65400172	VMG III	Dominant	NA	NA	NA	NA	NA	0.21926665	0.802780506	NA	NA
fck269	SAMN18135806	BioTeke	Vaginal swab	114	2nd	NA	NA	NA	Lactobacillus_crispatus	97.86563182	VMG I	Dominant	NA	NA	NA	NA	NA	0.149462781	0.767878571	NA	NA
fck270	SAMN18135807	BioTeke	Vaginal swab	104	2nd	NA	NA	NA	Lactobacillus_iners	85.88515023	VMG III	Dominant	NA	NA	NA	NA	NA	0.629747546	1.008020954	NA	NA
fck271	SAMN18135808	BioTeke	Vaginal swab	123	2nd	C_Section	28	283	Lactobacillus_iners	71.72973681	VMG III	Dominant	Term	Low	IV	High	Chorio-	0.819616245	1.102955303	0.819616245	25
fck272	SAMN18135809	BioTeke	Vaginal swab	110	2nd	Natural_Birth	23	287	Lactobacillus_crispatus	61.38208937	VMG I	Dominant	Term	Low	III	High	Chorio-	0.822118795	1.104206578	0.822118795	15
fck273	SAMN18135810	BioTeke	Vaginal swab	120	2nd	NA	NA	NA	Lactobacillus_iners	96.18553304	VMG III	Dominant	NA	NA	NA	NA	NA	0.241306682	0.813800521	NA	NA
fck274	SAMN18135811	BioTeke	Vaginal swab	111	2nd	Natural_Birth	26	270	Lactobacillus_crispatus	96.85473411	VMG I	Dominant	Term	NA	NA	NA	Chorio+	0.192422004	0.789358183	NA	NA
fck275	SAMN18135812	BioTeke	Vaginal swab	119	2nd	NA	NA	NA	Lactobacillus_iners	73.52941176	VMG III	Deplete	NA	NA	NA	NA	NA	0.81862873	1.102461546	NA	NA
fck276	SAMN18135813	BioTeke	Vaginal swab	130	2nd	Natural_Birth	41	272	Lactobacillus_iners	97.00560787	VMG III	Dominant	Term	Low	III	High	Chorio-	0.186775929	0.786535145	0.186775929	12
fck2760	SAMN18135814	BioTeke	Vaginal swab	114	2nd	Natural_Birth	29	270	Lactobacillus_crispatus	71.91140532	VMG I	Dominant	Term	Low	III	High	Chorio-	0.737278874	1.061786618	0.737278874	12
fck2761	SAMN18135815	BioTeke	Vaginal swab	112	2nd	Natural_Birth	28	274	Lactobacillus_jensenii	63.22530754	VMG V	Dominant	Term	Low	III	High	Chorio+	0.741903179	1.06409877	0.741903179	23
fck2762	SAMN18135816	BioTeke	Vaginal swab	107	2nd	NA	27	NA	Lactobacillus_iners	47.48117741	VMG III	Dominant	NA	NA	NA	NA	NA	1.127533212	1.256913787	NA	NA
fck2763	SAMN18135817	BioTeke	Vaginal swab	125	2nd	C_Section	28	284	Lactobacillus_iners	34.5911381	VMG III	Deplete	Term	Low	IV	High	Chorio-	1.810738149	1.598516255	1.810738149	26
fck2764	SAMN18135818	BioTeke	Vaginal swab	137	2nd	Natural_Birth	26	279	Lactobacillus_crispatus	94.77171818	VMG I	Dominant	Term	Low	III	High	Chorio-	0.274726354	0.830510357	0.274726354	14
fck2765	SAMN18135819	BioTeke	Vaginal swab	122	2nd	NA	29	NA	Lactobacillus_crispatus	97.2490763	VMG I	Dominant	NA	NA	NA	NA	NA	0.145187466	0.765740913	NA	NA
fck2766	SAMN18135820	BioTeke	Vaginal swab	105	2nd	NA	NA	NA	Streptococcus_agalactiae	61.85309162	VMG IV-B	Deplete	NA	NA	NA	NA	NA	1.384966442	1.385630401	NA	NA
fck2767	SAMN18135821	BioTeke	Vaginal swab	121	2nd	C_Section	28	288	Lactobacillus_delbrueckii	74.87900036	VMG VI	Deplete	Term	Low	III	High	Chorio-	0.779810025	1.083052193	0.779810025	26
fck2768	SAMN18135822	BioTeke	Vaginal swab	133	2nd	C_Section	29	257	Lactobacillus_gasseri	88.35388994	VMG II	Dominant	Preterm	Low	III	High	Chorio+	0.533772254	0.960033308	0.533772254	22
fck2769	SAMN18135823	BioTeke	Vaginal swab	158	2nd	NA	NA	NA	Lactobacillus_crispatus	97.15891406	VMG I	Dominant	NA	NA	NA	NA	NA	0.172133223	0.779213792	NA	NA
fck277	SAMN18135824	BioTeke	Vaginal swab	112	2nd	NA	NA	NA	Lactobacillus_crispatus	96.18309447	VMG I	Dominant	NA	NA	NA	NA	NA	0.230628968	0.808461665	NA	NA
fck2770	SAMN18135825	BioTeke	Vaginal swab	161	2nd	NA	37	NA	Lactobacillus_crispatus	98.46526656	VMG I	Dominant	NA	NA	NA	NA	NA	0.100241052	0.743267707	NA	NA
fck2771	SAMN18135826	BioTeke	Vaginal swab	112	2nd	NA	30	NA	Lactobacillus_iners	69.96089194	VMG III	Deplete	NA	NA	NA	NA	NA	0.789828729	1.088061545	NA	NA
fck2772	SAMN18135827	BioTeke	Vaginal swab	113	2nd	Natural_Birth	26	285	Lactobacillus_gasseri	97.30063903	VMG II	Dominant	Term	Low	IV	High	Chorio-	0.186328911	0.786311636	0.186328911	22
fck2773	SAMN18135828	BioTeke	Vaginal swab	123	2nd	NA	23	NA	Lactobacillus_crispatus	97.2495989	VMG I	Dominant	NA	NA	NA	NA	NA	0.158459458	0.77237691	NA	NA
fck2774	SAMN18135829	BioTeke	Vaginal swab	129	2nd	Natural_Birth	21	278	Lactobacillus_crispatus	98.24514981	VMG I	Dominant	Term	Low	III	High	Chorio-	0.118493735	0.752394048	0.118493735	15
fck2775	SAMN18135830	BioTeke	Vaginal swab	129	2nd	Natural_Birth	29	278	Lactobacillus_crispatus	96.15210209	VMG I	Dominant	Term	Low	III	High	Chorio-	0.251578511	0.818936436	0.251578511	24
fck2776	SAMN18135831	BioTeke	Vaginal swab	141	2nd	NA	24	NA	Lactobacillus_iners	97.21647087	VMG III	Dominant	NA	NA	NA	NA	NA	0.168152169	0.777223265	NA	NA
fck2777	SAMN18135832	BioTeke	Vaginal swab	119	2nd	NA	25	NA	Bifidobacterium_spp.	94.77193625	VMG VII	Deplete	NA	NA	NA	NA	NA	0.295849374	0.841071867	NA	NA
fck2778	SAMN18135833	BioTeke	Vaginal swab	113	2nd	Natural_Birth	26	284	Streptococcus_anginosus	69.50085405	VMG IV-B	Deplete	Term	Low	III	High	Chorio-	1.129584482	1.257939422	1.129584482	14
fck2779	SAMN18135834	BioTeke	Vaginal swab	136	2nd	NA	25	NA	Lactobacillus_crispatus	81.71683176	VMG I	Dominant	NA	NA	NA	NA	NA	0.865894288	1.126094324	NA	NA
fck278	SAMN18135835	BioTeke	Vaginal swab	125	2nd	NA	NA	NA	NA	NA	NA	NA	NA	NA	NA	NA	NA	NA	NA	NA	NA
fck2780	SAMN18135836	BioTeke	Vaginal swab	125	2nd	NA	32	NA	Lactobacillus_iners	99.19227135	VMG III	Dominant	NA	NA	NA	NA	NA	0.06311014	0.72470225	NA	NA
fck2781	SAMN18135837	BioTeke	Vaginal swab	124	2nd	Natural_Birth	22	288	Lactobacillus_iners	99.82767981	VMG III	Dominant	Term	Low	III	High	Chorio-	0.01492565	0.700610005	0.01492565	8
[truncated: 900 more rows]
